# Supplementary material for: Income inequality and non-communicable disease mortality and morbidity in Brazil States: a longitudinal analysis 2002-2017
Source: Lancet Reg Health Am. 2021 Aug 17;2:100042. doi: 10.1016/j.lana.2021.100042 (PMC9904117; doi:10.1016/j.lana.2021.100042)
Supplement: Supplementary file 4 [file mmc4.zip]

Archive with 1 entries (1 files):
- database_final.csv
