# Supplementary material for: Income inequality and non-communicable disease mortality and morbidity in Brazil States: a longitudinal analysis 2002-2017
Source: Lancet Reg Health Am. 2021 Aug 17;2:100042. doi: 10.1016/j.lana.2021.100042 (PMC9904117; doi:10.1016/j.lana.2021.100042)
Supplement: Supplementary file 5 [file mmc5.xls]

## Sheet: database_final.csv
location	year	DAYL_NCDs_m	DAYL_autism_m	DAYL_atrial_fib_m	DAYL_alcohol_m	DAYL_alcohol_card_m	DAYL_alzheimer_dementia_m	DAYL_anorexia_m	DAYL_anxiety_m	DAYL_asthma_m	DAYL_attention_m	DAYL_bipolar_m	DAYL_breast_cancer_m	DAYL_bulimia_m	DAYL_cannabis_m	DAYL_cardiomyopathy_other_m	DAYL_cardiovascular_m	DAYL_chronic_kidney_m	DAYL_chronic_pulmonary_m	DAYL_chronic_resp_m	DAYL_cirrhosis_liver_m	DAYL_cirrhosis_liver_alcohol_m	DAYL_cirrhosis_liver_NASH_m	DAYL_cocaine_m	DAYL_colon_rectum_cancer_m	DAYL_depression_m	DAYL_depressive_m	DAYL_diab_kidney_m	DAYL_diab_mellitus_m	DAYL_diab_mellitus_t1_m	DAYL_diab_mellitus_t2_m	DAYL_esophageal_cancer_m	DAYL_digestive_m	DAYL_dysthymia_m	DAYL_drug_m	DAYL_eating_m	DAYL_endocarditis_m	DAYL_epilepsy_m	DAYL_G6PD_deficiency_m	DAYL_reflux_m	DAYL_gout_m	DAYL_headache_m	DAYL_hypertensive_heart_m	DAYL_intracer_hemor_m	DAYL_ischemic_heart_m	DAYL_anemias_m	DAYL_inflammatory_bowel_m	DAYL_interstitial_pulmonary_m	DAYL_peptic_m
Acre	2002	16863354	91575523	4678157	60274512	19410288	18992079	38183749	36349356	24781277	24722033	20090147	64104929	27793184	10194386	15387387	27889338	43656781	68344678	10199579	86428876	21186197	12569896	50337135	72016273	32538626	39427316	96469287	52424127	12779593	39644534	53579273	15602173	68886887	32410226	31611561	51515129	15413487	37131531	93593208	73701687	62563104	11927872	52634833	11734236	11598579	14465991	20294157	85510338
Acre	2003	16732219	91488434	47923904	60947137	19022871	18818356	38350635	36788617	24463771	24756327	20117044	65058026	27826906	10165985	15007396	27809482	4354823	67992908	10122286	85189838	20592068	12499562	50256042	72227966	32659402	39588907	96531952	52654675	1272485	39929825	53486877	15441201	69295052	32601321	31661968	49972561	15358228	37099766	94481369	74975662	62771564	12115732	52103546	11826062	11560871	14196124	20509121	82347931
Acre	2004	16565813	91442329	48504341	6156059	18492638	18510376	38429074	37087787	24074702	24833994	20142023	6661088	2792132	10227285	14388885	27256426	43116376	68851746	10136522	84875824	20284901	12626842	50465038	72606941	32735516	39702463	96235376	52844977	12538884	40306094	53468815	15339076	69669464	32650287	31764227	47766529	15144118	36466759	95391174	76367865	63011658	12084807	5131615	1161462	11429496	13974024	20537878	78064461
Acre	2005	16431973	91274399	49511581	61751874	17578348	18362717	38646553	37298309	23644527	24896618	20170909	67337866	2821496	10247587	13993045	27022915	4275845	67599811	99521887	81684973	19325511	12295023	50781487	73222618	32637027	39641925	95899933	52889136	12444867	40444269	53414375	1496069	70048988	32787112	32079613	46734825	14995474	36040527	96277	77965407	6325083	12207267	49870724	11661288	11309476	13845849	20828024	74450447
Acre	2006	16275107	91133263	50945026	6187605	16552572	18616203	38592107	37444785	23007248	24852003	201974	7124568	2850144	10194694	13583298	2680283	42017926	65825079	96842279	78681464	18701883	12130865	5214212	74261543	32254419	39313306	95263293	53021118	12395066	40626053	53921963	14568027	70588852	33056116	32360653	45855602	14765587	34613373	96666855	79830456	63474799	12306706	49460025	11566465	11088009	13669032	21127218	70989288
Acre	2007	16207294	91053596	52683258	62171967	15721875	19149184	38318307	37607562	22151372	24807486	20290346	75741472	2889222	10217461	13370413	26755103	41776468	64616272	94531091	78219916	1876485	12417052	54508163	76804329	31366516	38478241	95143866	53171588	12429786	40741803	55234951	1442428	71117226	33468085	32724052	45226952	144709	3389164	96270943	81669931	63756421	12570741	49286343	11552985	10964995	13540401	21769047	69547325
Acre	2008	16174929	91001335	54168507	62463898	15248514	19499387	38513079	37798929	21221571	2480098	20356192	79248586	29403912	10228411	13205302	26947808	41959125	63500714	92364056	77883527	1882291	12674866	5824585	79662231	30307379	37494406	95456506	53323914	12577466	40746451	5657608	14303646	71870255	34107346	33255219	44686222	14290999	34153305	95644936	83264017	64123254	12836177	49147339	11692446	10947326	13410057	2234132	6766304
Acre	2009	16059026	90803032	5496011	62485052	14492817	19494789	38442104	37933298	20277148	24774574	20429414	82321711	29931885	1020489	12883778	26598062	42384241	63390601	91123602	76587402	186603	12744977	61520535	82044823	29350894	36596906	96084253	5355166	12679017	40872644	57964779	14088595	72460121	34687262	33776093	43551701	14046399	34057945	95242706	85717554	64505145	12821689	48984869	11483149	10810704	13368446	22727299	65573761
Acre	2010	16041599	90969101	56062263	63157477	14154547	19792612	38493345	38099197	19570844	24712101	20508958	86337175	30396816	10223186	12662006	26601914	4297211	63863751	90878967	75893677	18586279	12905394	64838646	85651291	28769644	36070456	97264691	54157117	12789057	4136806	60183403	13932266	73008125	35492172	34246147	4344463	14002061	33759136	95729752	87669411	6484129	12846423	49174887	11514183	10655361	13134655	23095922	63633038
Acre	2011	16054452	90620377	56800346	63714221	13901856	19877098	38823547	38267786	18994533	24692822	20661333	89144363	3079991	10236545	12505054	26711033	44301038	64069891	90435828	74140765	18160037	12789553	6752018	89016991	28585428	35967957	10012646	5569679	1291021	42786581	61664486	13672478	73825264	36497974	34682266	43496761	14118616	33047508	96721252	89472895	65220746	12835539	49271002	1160603	10404242	12956434	23088421	61680573
Acre	2012	16086242	90435501	58089039	63697284	134115	20225687	39227231	38372125	1852632	24679314	20781013	93928299	31185682	10250597	12459402	26624224	44940417	64733997	90652246	73453479	18032918	12879376	69731804	92360687	28451526	35913049	10192432	56852496	12907166	43945328	63484894	13539573	7461525	37470895	35108406	43457893	14347552	32522755	97753235	91051788	65464124	1264889	49364175	11496616	10155316	12920257	23750021	59875301
Acre	2013	16027692	90354378	59401012	63356769	12955668	20306229	39361632	3852092	17973997	24589996	20910817	96636505	31524176	103084	12361076	2632814	45199466	63936951	89230536	73126501	17996277	13041525	71802811	94327087	28377725	35920328	10268152	57358344	12760497	44597842	64480965	13431202	75426025	38610349	35460339	43353264	14514667	31399569	9886692	92865705	65854108	12663114	48677612	11306589	98111526	12784579	24092787	5780341
Acre	2014	16067479	90255547	60530163	64107025	12925408	20457025	3960623	38611612	17429926	24598669	21056473	98468523	31944984	10293001	1247172	26370398	45671915	63159943	87883856	73422058	18075601	13222549	73387985	97143333	28412775	36042157	10475066	5896272	1293465	46028067	65467468	1344.34	762938	39605832	35905609	43754414	14724135	312064	10000993	95022011	66235303	12676659	48375928	11353015	96107262	130048	24472633	56945774
Acre	2015	16143609	90042061	61651623	64989417	12988281	20628377	40240464	38686658	16964748	24518288	21140541	10109522	32212044	1033551	12501004	26723855	46441083	63464246	8768316	7285014	1796806	13297789	75372635	10036845	28533444	36259619	10712546	60582721	13059685	47523038	67362335	13327444	77261765	41050894	36236092	43991417	15048997	30196299	10127113	97430105	66546124	1292023	48781979	11572106	92337502	12999215	24893087	55861423
Acre	2016	16345884	89926712	63222229	66320929	13356973	20963643	40727835	38735608	16596518	24466694	21324928	10480062	32446823	10323317	12694728	27254954	47780084	65006232	88852374	74986371	18649539	13993854	77313194	10514091	28847131	36677295	11090582	63026965	13510258	49516708	69982826	13543488	78301636	42712085	36519604	44443043	15473932	28372986	1024752	99410677	66866425	13286264	50572592	11693341	87291145	13088949	25287365	56262585
Acre	2017	16571471	8964933	64776955	68785443	14459783	21338487	40593247	38707953	16251952	24352591	21444211	10728855	32715302	10383921	13226825	28071716	48677899	66204041	89800098	78325531	19538933	14775787	79126701	10888261	29206961	37135413	11433756	65564124	1371474	51849377	73357376	13895869	79284477	44201755	36774628	45814152	1583709	26625216	1038162	10129113	67253552	13819164	52352368	12020029	82496483	13221461	261404	56206825
Alagoas	2002	18594922	91134697	46744625	57569861	4104604	22542889	34043391	3671575	26480527	23893049	19849628	43313541	24551903	82676067	31892084	42185176	43797736	5892818	92116522	920909	2380078	13365387	46520714	80690903	33077402	40227408	12764448	83019501	19546103	63473407	67440407	16257141	71500061	27974008	2795624	54771309	20442618	24576813	97451424	79052143	62766046	15796968	92577039	17243376	10173199	14129417	14186427	89948204
Alagoas	2003	18495102	90951492	48542366	59442065	40621189	22532071	34252465	37206421	25837796	23854219	1986823	44227457	24645889	82457724	30625577	4181728	43538892	58429327	90917816	92283356	23666096	13618875	46655144	82854332	33412616	40631247	12756564	83346625	19309573	64037054	69112167	16234052	72186325	28346835	28071135	52702152	2017159	25410799	98568024	80710001	63091534	16329318	91451501	17236536	10053448	14122637	14430299	89609291
Alagoas	2004	18531801	90812187	50526623	61733289	41194157	22705353	34098945	3750947	25322104	23905289	1992063	46631355	24740665	8181283	3001301	41850518	44540918	58110211	90007776	94818933	24141222	1418454	46778603	86975807	33608142	40872702	13073795	85615295	19582471	66032825	72549149	16470305	72645584	28682028	2815056	51183281	20117909	2605468	99678436	82620106	63303821	17284923	90496381	17454559	99002945	14319158	1483723	89097351
Alagoas	2005	18496943	90643814	52398876	63923016	40260056	2276655	34385583	37771674	24896161	23898252	19974489	48185644	24881172	82016649	29058316	41402271	44735114	56999084	88478662	95992822	24379526	14588028	46970543	90290649	33867758	41182962	13236515	87077588	1965042	67427167	73272522	16615006	73152054	28980118	28319731	50325817	20050894	26394218	10078777	84335575	63566107	18166895	8740647	17443651	97003563	14488556	15343307	87869064
Alagoas	2006	18519029	90521637	53519962	67157593	39556671	22881493	33987253	37968295	24399127	2381288	20026451	51569524	25038633	81487103	28546298	41466328	44896457	56535126	8755307	95993475	24306268	14771254	48388218	93693077	33649969	41038062	13538827	89960828	20392462	69568365	74129272	16560887	73880905	29531314	28437359	50829327	20472806	27364883	10140614	87023735	63781006	18857262	85501392	17655607	96075256	14562972	15649735	84949608
Alagoas	2007	18454309	90575623	53980946	69306903	38214962	22718503	34282172	38137543	23649489	2374708	20066202	5367506	25376316	81943798	27991873	41339453	44860571	56202991	86437018	95459717	2426133	14986758	50813038	9575206	33059286	40514658	13606102	90698547	20802626	69895917	74841904	16369208	74553734	30307745	28804533	50486954	20733469	27997395	10122841	89449873	64109906	20033577	83426129	17720773	94689529	14332571	15906095	82551407
Alagoas	2008	18419287	90295212	55147552	70637805	37870304	227543	3379302	38265359	22604327	2364756	20104997	56082578	25752298	81478767	2782966	4135771	45050916	55711823	84798541	96654718	24802721	15561678	53838905	98641235	32210129	39754135	13700824	91519678	20796603	70723077	76570732	16447006	75440086	30835092	29131601	49475418	20610086	27686504	10073291	9167697	64390143	21489745	81282849	17897776	91840317	14305058	16179533	8212825
Alagoas	2009	18499152	90214104	56329731	72012427	37117809	22966434	33793063	38450836	21627928	23567516	20195773	58930345	26138693	81154041	27677783	41679966	45868097	55741022	83818573	98792004	25538391	16282709	56788044	10297172	31463931	39079938	14001667	93756219	21227327	725289	79913521	16632346	76160049	31586035	29517998	49131573	20619475	28449009	10041991	94329338	64717188	22494803	80896704	18124958	90394417	14415917	1653833	80876694
Alagoas	2010	18718502	90060379	57712418	74169299	37465145	23364563	34163349	3853075	20967967	23473684	20254111	62389317	26403576	81246443	28135669	42519922	46465482	56244464	83801617	10124984	26280145	1697892	59210796	10796705	30988211	38676212	14487601	98043408	22327855	75715552	84857338	16894294	76880028	32380579	2981991	49894894	20738577	29313057	10092712	96530752	64938818	2364164	81577551	18609198	90206528	14462437	16986189	80850853
Alagoas	2011	18877818	89936646	59149261	7548963	38184605	23782823	34039528	38667813	20250874	23334227	20310521	64775052	26689856	81253757	28341458	43171543	47590091	56852246	83726099	10249729	26737753	17506088	60823498	11255951	30836847	38598108	15040455	10247601	22930814	79545197	88257774	17000647	77612617	329.06	30093807	49947601	20954007	29216852	10198774	98579521	65074011	2432926	81893262	19013904	88663223	14553408	174039	79063362
Alagoas	2012	18800541	89689934	60390148	75971747	37258003	23950752	34012167	38698602	19501703	23295107	20441154	67128944	26840883	81302423	28055865	42758301	47736691	56055884	82069684	10285811	26911365	17875267	61909988	11438068	30682578	38532086	15209203	10403743	22599786	81437646	90179642	16965848	78495094	33340857	30242102	48787792	2089128	2884935	1031018	10107981	6521051	24699454	80665424	18795559	86460472	14708318	1768854	77143372
Alagoas	2013	18935932	89589172	62343277	77083002	37109261	24488033	34316928	38754443	18883385	23139353	20486685	70508981	27147041	80699205	28137613	43373462	48439862	56676385	82109137	10406917	27275125	18373486	62691849	11834818	30625879	38543527	15604058	10730989	23051746	84258136	93854401	17053057	79176476	33795715	30578733	48499771	2104868	28590944	10407394	10275742	65490161	25514819	80987781	19241924	84513268	14739956	18365633	75893127
Alagoas	2014	18941152	89312737	64369492	77654584	36324471	25170842	34348347	38746423	18183643	23049536	20556683	71695647	27342472	80180817	28025314	4350749	49091089	56199725	8083172	1042.54	2735672	18709532	63406433	12105228	30623938	38634082	15923136	10986749	22947485	86920013	96517426	1705.21	80101425	34116742	30777308	48023338	20890498	27580748	10516711	10576845	65603204	2604501	81140985	19285896	81959381	15120931	18741428	74006966
Alagoas	2015	18914807	89138145	65870056	77477167	36957554	25669189	34515848	38721884	17555089	23000563	20595712	7253592	27533199	8032958	27365683	43448013	49247339	563.38	80245313	10280005	27006351	18697874	63427711	12305694	30707687	38790884	16249857	11301698	22933136	9008385	9736956	16864269	80831947	34271136	30984783	47015247	20702205	26987883	10623647	10784586	65795288	26308417	8086582	19286372	79648384	15416191	19023968	72347778
Alagoas	2016	19063.91	89163551	67556404	78664532	36807598	26177426	34560001	38668222	17006236	22896555	20647327	74363451	27613823	7980794	27603909	44060166	5049256	56924109	80268188	10454817	27475815	19215334	63858017	12781549	30879758	39044308	16809984	11739004	23334383	94055652	98517235	17058883	81645508	34843295	31069824	4680603	20720265	26694387	1073082	10974149	65956964	26567352	81810107	19607411	77829811	15906672	19469364	72639824
Alagoas	2017	19221506	88806023	69603233	79946155	38961952	2671424	34804366	3860885	16564551	22889843	20689186	75251427	27842142	79258204	28231705	44639263	50615585	57904169	8090451	10751383	28289407	20001703	64276047	13016786	31127692	39390189	17070438	11988174	23135899	96745837	10110883	17364147	82624985	35376868	31322578	47500843	20721863	26334774	10835145	11178824	66117883	27060065	83805707	19688856	76343742	16262842	20265493	72497429
AmapÌÁ	2002	13548312	93095123	39866966	46651926	34738754	11599915	42262549	36933786	19667081	25536955	20437027	31434951	31606743	11491082	149914	2268.97	33867685	3800033	64483112	39960583	10212327	58308605	47535378	5716729	33674304	404827	78705212	4428215	11362187	32919962	4837912	91335352	68083939	29872891	35833	35917786	13930022	21908337	92662666	65333462	64096094	73339729	47316284	91034259	83127335	14082366	19718113	57733337
AmapÌÁ	2003	13350476	93033096	41324219	47050955	3327243	11524683	4272121	37400858	1941151	2559174	20521292	3167841	31876402	11581749	14443904	2191772	33380408	36608395	62710822	39860803	10117583	5921809	47636173	57881741	33837723	40690598	7791571	44086475	11200414	32886063	47916336	90740436	68528755	30151636	36148525	34379166	1363541	22180674	93728554	67055411	64503815	73040947	45261829	87838995	82047791	13935276	1989959	55211071
AmapÌÁ	2004	13136.06	92761902	42393227	47370676	32288136	11441108	42466211	37851224	19222676	25661861	20580501	31985912	32018246	11639919	13918993	20962671	3267648	35393524	61088184	39193646	99057884	59377415	4754641	5838055	33906192	40801703	7726026	44215546	11024667	33190878	47467651	89428516	68955124	30319467	36264866	32735859	13347156	21415258	94738731	68972201	64783948	7195459	42680426	838341	79373756	13765987	20005123	52447464
AmapÌÁ	2005	12925168	92802246	43600952	47611789	30072525	11399197	42591338	38076639	19082594	25653185	20654805	31920202	32148396	11651674	1339944	19877299	31730582	33651004	59107788	37899524	952145	58315681	47929344	58667564	33940936	40900366	762013	44120795	10891659	33229135	46487324	8803241	69594292	30608987	36407528	31772648	1310424	21078743	95884689	70418186	6513479	70497803	39998306	78249139	7762822	1373075	20280371	50389271
AmapÌÁ	2006	12828788	92667885	44574871	47911374	28221422	11364136	42510052	38277335	18962564	25630411	2075555	33186758	32413338	1158836	13080995	19336066	30851166	32148318	57431995	37014398	92919037	58180439	48996449	59032879	33710364	40747577	75104321	43919788	10833725	3308606	45789089	86969629	70372124	30885773	36664341	31814737	13030585	21090555	96418236	72769656	65409735	69602966	38157681	761901	76491402	13737933	20729698	48601124
AmapÌÁ	2007	12864.63	9246067	45880867	48227176	27123405	11494675	42722249	38465259	18902437	25552103	20860374	34801891	32865105	11640825	1314881	19447377	30521719	3176257	5694986	3688551	92880821	59289883	51249435	60434444	33166119	4027616	74817365	439823	10879808	33102493	46309982	86702319	7110041	31353897	37137333	3270953	12955276	21527948	96181435	75261173	65786218	70766434	37644843	77255231	76028152	13674314	2141242	47720474
AmapÌÁ	2008	13056411	92386955	47108269	48731738	26662043	11740376	42301974	38667365	18966597	25490746	20944867	3648339	33318127	11574776	13443459	19940155	30882339	31577579	56884686	37616599	95248726	61801586	54556534	62416607	32428455	3960968	75614935	44422345	11102431	33319916	47623352	87722382	71812271	32037402	37548325	33983208	12997643	22019283	95715828	77390585	66172266	73192741	38085101	79899438	75389534	1363106	22104691	47376999
AmapÌÁ	2009	13308.68	92273621	48979202	49507352	26161547	12289843	43077502	38808136	18937994	25440136	21041142	38825512	33832218	11530976	13818398	20745613	31483649	31964374	5729964	3841467	97577255	64195793	57441952	65903725	3173363	3899603	77523248	45741507	11472179	3426933	49980694	89139392	72624023	32835822	38139969	35386501	13103693	22264328	95501274	79677997	66487805	75901344	39596323	83639197	74453476	13656446	22934961	47478901
AmapÌÁ	2010	13538726	92060097	5139769	50026044	25761765	13003964	43062091	38967813	18865912	25386255	21155444	40984921	34340378	11553303	14030992	21324524	32442059	32467868	57859613	39305954	10068919	6740403	59553204	69577034	3135499	38691739	79702368	46970163	11725861	35244299	52469635	90439044	73367531	33403186	38646587	36758499	13181305	21795225	96085716	81947241	66827478	7820459	40431927	86580615	73219536	13396303	23801556	47046661
AmapÌÁ	2011	13868614	92024277	52748936	50886316	25583132	13412619	43211355	39123837	18705698	25282776	21247588	43795023	34665874	1152989	14347104	22133811	34521149	33938336	59354968	4083421	10469896	71158966	61179371	7390097	31219766	38642221	84309753	49511768	12239454	37272318	55993771	92775372	74224571	34145639	38987007	38630386	1340972	2254504	97242905	84460297	6715426	80484787	41741974	9077937	7340155	13482926	24644463	46783298
AmapÌÁ	2012	14222511	91836784	55013397	51643658	25616446	14145033	4343297	39266397	18567618	25171926	2136611	47908263	35048214	11534724	14862128	23113184	36793991	35355225	60767426	42914215	1103373	7558799	62286983	7921244	31098474	38616968	89042169	51977838	1277923	39198608	60085651	9593703	75184898	34994479	3939151	40087734	13738246	22690685	98452271	86462421	67498474	83889847	43662387	95327411	72480713	13697516	25943058	4718708
AmapÌÁ	2013	14546184	91647202	57259525	52554938	25711384	14761983	43564138	39317542	18391287	25100348	21493814	51391478	35420513	11510382	15497128	23930388	38558923	36216617	61569843	44177249	11369054	78940132	63392803	84236771	31096634	3870199	93049591	54225897	13352274	40873624	63807762	98163501	76053574	35833569	39776928	42208427	1415365	23017208	9966597	8914856	67711993	87094048	44334195	99523541	71944992	13705449	2692886	47134563
AmapÌÁ	2014	14870434	91504761	59305191	53320184	26102432	15277191	43626175	39379599	18181786	24979326	21597823	5380475	35730686	11508572	16057817	24824797	40076575	3693035	62269824	44959088	11565335	81313736	64713707	88436699	31094885	38796091	96658142	56310126	13788615	42521512	66449974	10005027	77012047	3673634	40093307	43998371	1453745	23644459	10096876	90987415	67995416	89606102	45415189	10432788	72135704	14094419	28183727	47531677
AmapÌÁ	2015	15106089	91354416	61732864	54106488	26552565	15838045	43745666	39434506	17956799	24892105	21721373	56393876	3606004	11480237	16416548	25385115	41538226	36988129	62292773	45657349	11725586	83314957	65451271	92925957	31214877	3902739	10021622	58421832	14177412	44244421	6949823	10214114	78125107	37598547	40434605	45341053	14965601	24691198	10229195	92947941	68253345	91360718	45954874	1072.53	72346031	1459825	29729784	48182304
AmapÌÁ	2016	15341526	91240395	64614342	54663776	27370573	16494556	43979306	39414236	17710103	24813709	21819987	58255849	3622374	11429339	16958026	25879351	4304335	37167871	62419324	48259494	12466304	89314217	66129112	97019463	31433493	39330762	10353801	60237402	14495911	45741492	71654579	10633633	78972694	38653513	4062167	46443523	15408902	24776249	10360026	95889339	68526489	94682182	47217963	10794297	7123394	15343404	31263268	49169064
AmapÌÁ	2017	15586.03	90877335	67735992	56253625	29942827	17261595	44669485	39421832	17441876	2467182	21924088	59901199	36588581	11506918	17832613	26594175	43656183	38342133	63549579	51290576	13322003	96550591	66631744	10088654	31747073	39753839	10643138	6252395	14700534	47823416	75011017	11047045	80067665	39452682	41055527	48451283	15718111	24272169	10498544	98741274	68780377	10015547	48351736	10998752	68401062	15804515	33186489	5038015
Amazonas	2002	14063877	92734947	35901112	43736053	30830416	13934206	43527327	36714581	22534505	25053999	20632356	2745887	32190926	12905728	14275133	20924412	32026022	40091119	68668317	57775006	14646185	86287125	47834263	683685	30377847	37258163	75641357	43058792	92844582	33774332	53797401	11014642	68803154	33945169	36543659	30708559	14232524	171269	93614952	71222501	63471454	78937477	46756522	81575586	83091354	13516413	22075134	4218404
Amazonas	2003	13995029	92723495	37447266	44467056	30888269	14094124	43393669	3716424	2208674	25108248	20726088	28236217	32324558	12989987	14019888	20909031	32559204	39970911	68053369	56383875	14173151	8575341	47906693	70590553	30649823	37576495	76433716	4341835	91628319	34255521	5530518	10836128	69266739	34371021	36663921	29569353	14112234	17260612	94569389	73149147	63696149	80453056	46171927	82516071	82561066	1333203	22616692	40236767
Amazonas	2004	14031585	92491188	38995735	45070959	30659269	14334456	43330965	37571347	21867662	25168924	20736311	29478731	32543491	12984773	13918719	21205581	32971689	40427856	68372522	56227869	14010617	8686058	48281277	73276497	30818311	37790723	77301459	43936041	91606171	34775424	55801876	10837556	69724091	34830057	36876591	29138008	14084302	174914	95629303	74712353	63979266	83699837	4636601	84788245	81929298	1328394	23582067	38851051
Amazonas	2005	14032385	92438095	40400383	45669116	29588276	14481168	4344254	37786194	21627956	25121878	20775162	30068891	32629349	12977921	13517371	20986331	32813589	39858435	67604694	55922375	13836435	87540756	48523689	74446655	30957129	37977335	774539	44258804	91318825	35126923	56245304	10819183	70202049	35333752	36973602	28934942	14116319	17837275	96671989	77017226	64248297	8382312	450871	84317743	81360023	13341637	24290468	37448124
Amazonas	2006	14044209	92373428	41388687	46616187	28838654	14532642	4303875	37947153	2132084	25037659	20875101	31785026	32935421	1309115	13378506	20955679	32455124	39011963	66520996	55389899	13708072	88399956	49636475	76596207	30550516	3763418	77631537	4480914	92019958	35607144	56145657	10784722	70836632	35740622	37239296	2910902	14190814	18117111	97221313	79012351	6441181	82680229	444.31	84748602	80382065	13465343	25129427	36550968
Amazonas	2007	14132587	92155594	42451469	47629453	2767901	14632759	43388619	38123328	20781433	24972044	20922807	33781548	33446568	12997301	13272214	2111125	33041412	38959967	65976215	55522449	13797055	90995995	52390213	79889641	29429135	36596005	79210101	45826166	95299828	36296185	5712574	10821677	71668694	36465979	37785431	29530716	14261549	1853648	96966125	81343184	64679388	84044128	43808243	8663609	79382988	13500525	25993288	3679776
Amazonas	2008	14338359	92078995	43747757	48897928	27436522	14980307	43828454	38230457	20113115	24861643	20977177	36142583	33803322	12935989	13295805	21912437	33960147	39423471	65897015	55675049	13918369	93684921	55861729	84761414	28018018	3524346	81380084	47102237	99552711	37146967	59642597	1083963	72254402	37703036	38186165	30231962	14371498	19142912	96499161	83511343	65069519	88468948	45459497	90790082	78359009	13459532	27139059	36584934
Amazonas	2009	14405881	91862251	45045097	49262656	25995459	15304395	43269668	38375336	19466554	24750582	2107251	37497253	34477047	12941784	13091994	21970198	33935855	39364572	65244177	54720258	1376633	94717712	59284283	87366859	26735944	34037222	82497235	48264456	10127287	38137167	61348919	10721505	73012772	38747424	38804012	30269566	1432838	19301807	96212952	85765715	65311871	89729446	4461282	92020154	7671653	13349669	27997389	35520863
Amazonas	2010	14583375	91807365	46712864	49643753	2535663	1582034	43530779	38495328	18968076	24682508	21151588	39540765	34816978	12873203	1306476	22450386	3499295	39177267	647052	54079828	13639861	95842194	62455338	9229538	25935318	33314203	85601074	50324692	10428217	39896472	6401236	10680415	73788834	40488773	39170055	31202631	14443079	1952688	96722572	88020649	65574902	915429	45701852	94278113	76008575	13257694	29059837	34986675
Amazonas	2011	14770373	9168325	48019753	50342679	25360401	16157147	43750582	3863924	1857018	24584391	21232019	41341248	35318047	12866645	1307542	22922729	35964325	39322287	64598157	54320984	13704797	97663948	6518821	97460098	25591121	33044159	89026434	52794135	10816927	41977203	65799355	10728518	74530396	4287258	39693108	31985697	14884224	19911064	97790596	90416346	65777704	93624825	46558661	96279095	75031883	13334818	30105621	34722271
Amazonas	2012	15001125	91508301	49202106	50969974	24596581	16354204	43561859	38716888	18248473	24518187	21268007	43487363	35547241	12875945	13353065	23220366	36776889	39017178	64082263	54194348	13621227	98440727	67587173	10059928	25342297	32872183	91830603	54779663	11088869	43690799	67815941	10769507	75298859	46236777	39903427	33178036	15292154	20941496	98850792	92733393	65969629	92883751	4718887	97193085	7508461	13601349	31086893	34164864
Amazonas	2013	15159946	91238693	50523415	51402582	24127846	16531529	43918257	3874483	17922882	24394506	21370926	45085645	35952213	12816343	13498196	23348762	37635175	38440863	63204572	53991034	13583086	10001185	69463936	10360861	25122971	32743069	9445733	56558087	11173666	45384424	68653755	10767681	76200974	49064276	4034404	33996101	15561513	20951729	10000358	95087948	66193481	94114456	46946939	97765338	73691704	13633605	31640347	33340626
Amazonas	2014	15429812	91244232	52128735	5197995	24657431	16952602	43407178	38800095	17631822	24312994	21412474	47055354	36252537	12744948	13643431	24033525	38821967	38739627	63270282	54770636	13772881	10284614	71380836	10891327	25075981	32778732	98370068	59288971	11545627	47743344	71297165	10901312	77027519	52238177	40593254	34792255	15807591	21035385	10116817	97444363	66435181	96360779	4855704	10079247	72768074	13884553	32224827	32873962
Amazonas	2015	15673997	9103289	53958729	52520154	24927418	17440981	44103556	38818811	17423206	2426708	21548409	49081249	36565918	1273201	13951241	2463553	40025055	39219843	63768628	55623901	1392684	10556409	73345436	11434777	25143317	32940817	10246323	62194214	1191143	50282782	73636948	11121421	77975021	56182611	40976273	35794048	16225551	21667345	10232436	10023738	66663245	97614563	4937341	10382307	72041473	14319119	33784088	33524899
Amazonas	2016	15789264	90821198	56062164	5266062	25416351	17854646	43840652	38838382	17154349	24175488	21606139	49980359	36710224	12743466	13996658	24665591	40591647	39047824	63425818	5757984	1443709	11072611	74087593	11708435	25268163	33156873	10518171	64357074	12080357	52276721	75214989	11435479	78887115	5944162	41094292	36169609	16401089	22213957	10352081	10239511	66961255	10059597	48968329	1031.63	71626709	15153993	34826561	33616798
Amazonas	2017	15874549	90782394	58323025	53537866	27278778	18345003	44336066	38815826	16934178	24120821	21683392	50366154	36922249	12756568	14417557	24823574	40454242	39219427	6349809	60413129	15198926	11789442	73855148	11855101	25559378	33553528	1066028	6593103	11900606	5403042	76459801	11768623	79941483	60308508	41355854	36696987	16446349	21888739	10472063	10512001	67159088	10358083	49189856	10295686	68670639	15689843	3638084	3363567
Bahia	2002	19354631	90701103	56147343	75560205	29467216	28025201	37505839	38041437	2838866	2359268	21252115	39611547	27758465	93037634	2927731	39309729	45837115	72467584	10832024	75285925	20332056	11270481	4833186	11251265	30769177	38353983	1227407	76445709	17475896	58969812	11305138	1516067	75848061	31821542	3150905	56256107	16901485	33898792	10358846	87190208	6475799	20268584	74362341	16577031	10813872	17372812	16265379	84946457
Bahia	2003	19442414	90624016	58896713	78171515	25984314	28491721	37115483	38449149	27801971	23541662	21331921	40872169	27801989	93738308	28875955	39065063	46286154	72324261	10775876	76511127	20534248	11646805	48482307	11590315	31191684	3882749	12436766	77691986	17391144	60300842	11761873	15467102	76358055	3217962	31513536	55131184	16919092	34659	10508414	89720058	64973499	20744695	73123181	16514254	10755273	17422356	16950571	83925507
Bahia	2004	19562.84	90425507	61683323	80654248	25885866	2899173	37018619	38840231	2720668	23488602	21390581	42955103	27966345	94178762	28372165	39113877	46688583	72584613	10732809	76690466	20456767	11864481	4858408	11942982	31534137	39247192	12686792	79839868	17628625	62211237	12305015	15592834	77130539	32547217	31668207	54637527	16915083	35302551	10646457	92072325	65218604	21179196	72833887	16655486	1069666	17427916	17655174	82625656
Bahia	2005	19629945	90328285	64469856	82785577	27686342	29483542	37164853	39062622	26678479	23398319	21393764	44140005	28076624	93654985	27596677	38843276	47461255	71476715	10580587	77331232	20561241	12153146	48787937	12252729	31812347	39593051	12880721	81023132	17709924	63313208	12643154	15787151	77807045	32652444	31793108	53995838	1684957	35875351	1078922	94459629	65397052	21871404	71688416	16560304	10625926	17615126	18385828	8156678
Bahia	2006	19743283	90119858	66523613	85294324	28072496	29869302	36523714	39204306	26130164	23236139	21414252	47610874	28351599	92832823	27048538	39307749	47423264	70668719	10449263	77347302	20605647	12379877	49886444	12609111	31593704	39445038	13047479	82748999	17982915	64766089	13333331	15762047	78513329	32975058	32003971	54148003	17057661	36494301	10865062	96864834	65545984	22899649	72490802	16833495	10578117	17573135	18745398	78827248
Bahia	2007	19826182	9007547	69062515	87993805	27026001	30633035	36997342	39366214	25163786	23072557	21444656	50343623	28577866	92803288	26152145	39509507	47796927	70333307	10294198	78476672	21034985	12852773	52430424	1310918	3058226	38529782	13219655	84123151	18211566	65911584	13784798	15855906	79475212	33601544	32277603	53274971	1697086	36142601	10859657	99697094	65814246	23351445	72725677	17016317	10460194	17310776	19440098	79297966
Bahia	2008	19939184	89852585	71540756	90353241	26807306	31511099	36510015	39489215	24145964	22890661	21436874	53918386	29049274	9221653	25630734	40063572	48599698	70635162	10212924	79576849	21523618	13373566	55175129	1378168	29272482	37311786	13491309	86064581	18655624	6740896	1464782	15888813	80393059	34021597	32700275	51613842	16902908	35204994	10820673	10246336	66063971	24028265	73557031	17386887	10201117	16931351	19965006	78247887
Bahia	2009	19939195	8969165	73649727	91645819	27605854	32032214	36236911	39623349	22942545	22729366	21462773	56428347	29404938	91444511	25105008	40088057	48916205	7043053	10063942	80198273	21818753	13782372	57844139	14283633	28054608	36168433	13627507	87135858	18745522	68390332	15369716	15888274	81138252	34581995	33028625	49893822	16714145	35081158	10797488	10517038	66272699	24210123	73624011	1742.59	10016496	16771561	20466351	77471565
Bahia	2010	19875959	89491928	75397133	92616003	27628353	32339001	35849898	39744427	219217	22561865	21499092	58586569	29653805	91027689	24501212	39977493	48692059	70016656	99170648	80615405	22032738	14128363	59865307	14756401	27289426	35478528	1369332	88040051	18633188	69406854	15945853	15867931	81891014	34900989	33238796	48892376	16621198	34821796	10853205	10784288	66443542	23924675	72862531	1752108	9861338	16640972	20899975	75646332
Bahia	2011	19896.74	89315361	77558899	93869861	28264919	32923022	35926418	39794073	2097355	2239702	21488506	60731931	29898703	90707016	23902248	39929426	49614838	70311847	98495538	80554187	22080745	14377046	61196499	15258499	26937054	35208212	14032725	90528845	18784578	71744269	16472916	1579004	82711609	35143469	33491344	48150116	16624846	33552258	10967511	11001965	66521179	23483745	72462769	17597096	95518372	16583931	21469563	75253288
Bahia	2012	19850021	89070572	79390678	94100745	27718479	33230106	35764031	39805008	20106445	22269863	21532639	63567677	30133526	9019577	23324498	39727017	49973386	69584656	96799414	80383093	22051268	14571294	62085842	15734454	26664133	35017664	14254219	92395093	18646986	73748108	16953416	15662501	83535294	35517892	3370993	47028915	16598085	32961018	11083276	1125697	66590961	2328643	71786249	17563589	93164955	16549421	21699814	72951851
Bahia	2013	19803176	89068092	81119827	94398755	26438318	33460538	35530484	39826266	19284441	221591	21518878	65631642	3039325	89771776	22773305	3939113	5070618	69385077	95756799	80409082	22069121	14771747	6281995	16098514	26439185	34874911	14535917	94494177	18762576	75731604	17428487	1555587	84357269	35907037	33946297	46179699	16581874	32215458	1118988	11497276	6668183	23016936	7046554	17489119	90551132	16446465	22283739	7123069
Bahia	2014	19848.93	88941299	82947708	94714697	26111731	33891095	35503201	39787024	18401306	22045828	21575752	6802361	30526186	89287958	22218239	39558577	52011627	69429901	94863721	81396796	22391861	15178003	63410805	16583786	26323367	34837442	14934243	97181036	18915202	78265839	17921661	15569799	85140755	36224979	34076508	45760056	16557639	31359322	11289618	1178371	66748102	22939525	7043396	17660386	88246521	16521442	22656441	70495438
Bahia	2015	20018566	88748276	85423698	95656567	26739796	34619556	35200515	39688046	17678575	21939569	21586491	70276651	3058589	88753424	2206209	39985994	53615125	70489172	95292877	83567651	23019676	15785764	63778389	17398949	26277478	34871939	15458167	10083091	19358083	81472833	18613478	15833921	85944626	36777887	34105942	45984016	16628845	31622534	11400274	12035463	66881409	22809135	71420502	17827051	87231934	16916395	23620543	71884735
Bahia	2016	20469.24	8855484	88904099	98135071	26890465	35947452	3552494	39586621	17165166	21855486	21572389	74443026	30664864	88207512	22310236	41365068	56608142	72697076	9719679	88145087	24330939	16854857	64351379	18599242	26404678	35081723	16280844	10606682	20070447	85996375	19755757	16423589	86770447	3764187	34217358	46741451	17074187	32301395	11498452	12229292	66987659	23526215	74365167	18446254	86942436	17821693	24856823	74193596
Bahia	2017	20957773	88468956	92651955	10113668	29212193	37416476	35560083	39576816	16683737	2177844	21592702	76758871	30713627	87090464	23620833	4311644	57919751	75402319	99699304	9349538	25823877	18061232	64515015	19346413	26653915	35408984	16917887	11112758	20638719	90488861	20513966	17076399	8755069	38333801	34269634	48683884	17360072	32297398	11597524	12485482	6700885	25031596	7803186	19127336	86057472	18473885	26437237	76137711
CearÌÁ	2002	19028209	90599854	611759	94287537	66607124	30108755	35100601	37372116	25595975	23509874	20591541	52541499	25781561	8597928	3048219	37322822	31258545	54228925	87107019	62472607	16321342	93837471	46446636	11422553	36703992	44187589	89240564	57397064	13220309	44176755	12658899	12784443	74835976	27969727	29291622	52171745	1821104	17738062	101987	89974756	63343384	11148465	74531024	15504437	93003784	16295834	1662841	77015434
CearÌÁ	2003	19003426	90454269	63225693	97473767	70498901	30093265	3522325	37851007	25497591	23595644	20693988	54374251	25932583	86378679	29869089	37321267	31801291	54258362	86959595	6227229	16098486	95024506	46562691	11795625	37073367	44604376	90780048	5848811	133019	45186209	12675459	12741012	75310089	28350845	29454906	50174244	18115239	18070778	10314437	91815319	63801013	11330674	73133966	15756836	91932022	15945117	16814899	76290428
CearÌÁ	2004	18881994	90442131	65384079	99801678	68906029	30077176	35389464	38294461	25181653	23614185	20815065	55417223	26120348	87749233	29420581	3697.78	31915506	53331348	85510657	61589886	15783716	9550766	46753101	11970551	37451279	45038516	90936206	58602368	13060039	45542331	129282	12612566	75872383	28712109	29659292	48400856	17869142	18130629	10441619	93788042	64175031	11743386	71134351	15776774	90587051	15732625	17046427	73162285
CearÌÁ	2005	18700584	90201508	67485725	10152303	65916985	29886197	35585082	38619809	24797722	23570454	20930487	5579268	26215214	87671928	29554086	36018389	31574219	51258606	83038062	61632806	15708163	96869194	47093586	12151966	37736346	45385901	90775195	58810309	12988742	45821567	12995473	12634985	76495575	28980176	29773722	46974434	17741312	18354429	10569579	95933895	64566852	11684032	67049786	15409609	89180237	15793716	17624535	71616341
CearÌÁ	2006	18528557	90109993	68800018	10295541	60191296	29721106	35665469	38850357	24196121	23462406	21070349	59183497	26574306	87979765	29619202	35482029	30980267	49044724	80067853	61109979	15582214	97938309	48596737	12346609	37540549	45275162	90471906	59137659	12899295	46238361	13096922	1254585	77346123	29526163	30140852	45816925	17530023	18232906	10650259	97919893	64942035	1161325	64307123	15303156	87465378	15873484	17800385	68962814
CearÌÁ	2007	18371219	90041115	70268211	1037825	53865578	29716974	35691726	39023605	23397218	233466	21193683	62152886	26975512	88062811	29489456	35116643	30684332	47449536	77563739	6043432	15494087	99238579	51181213	1250256	36632739	44458243	89838446	58835242	12658297	46176947	13316533	12385179	78255005	30170132	30544685	44621853	17213824	18212259	10651875	10062424	65321088	11723045	62671637	15163274	86469627	15713182	18177769	67367035
CearÌÁ	2008	18284807	89725822	71537903	10452761	49481312	29817685	35525005	39201746	22533237	23168489	212726	64558892	27413862	88212547	29284857	35196877	31077179	46667499	75844196	60101001	15524731	10114175	54433113	12749699	35428262	43355157	90694263	59331342	12771922	46559418	13437112	12261514	79268967	31009882	30966362	43531887	16925945	18295958	10621237	10350379	65738397	11956924	62305109	15286802	85365135	15585761	18520929	65309654
CearÌÁ	2009	18093828	89631363	72524582	10588171	44647804	29584885	35876238	39427542	21585857	23015812	21391888	66250057	27910015	88540497	2854631	34557073	31330304	45233887	73367157	59758423	15552834	1029611	57753345	12827551	34217349	42228583	91062354	59481244	12841496	46639746	13556622	1210723	80112335	3190174	31497639	42216919	16664825	18614653	10614445	10655148	66033527	11695983	6048382	1507.98	84117447	15409039	18596395	61337154
CearÌÁ	2010	17914125	89471504	73456772	10714926	42083103	29280551	35665886	39517795	20977455	2284646	21475006	68464746	28315746	88479652	2736459	33941443	31155099	44012192	71558447	59110889	15422527	1037058	60240543	12978656	33502304	41599335	91267633	59880469	12835216	47045255	13767764	11979708	80970322	32739407	31882336	414356	16706242	18763741	10687398	10858421	66286066	11397803	59017639	14925066	8296907	15195034	18752148	59851841
CearÌÁ	2011	18022447	89342735	75254745	10830405	42187737	29866934	35728965	39613419	20473763	22655172	21544611	71885877	28580425	88077497	26682669	34655425	32358252	44441211	71555157	59730939	15579634	10649752	61735691	13403369	33106512	41289313	94655872	62081824	13047386	49034436	14238895	1206603	8182798	33519522	3215332	41721233	16733905	1888434	10814552	11158778	66459326	11490902	59947266	1546344	81329453	15281455	19212332	59733181
CearÌÁ	2012	18217148	89120613	77006248	10864071	43393055	30215997	35483229	39660995	2018376	22507475	2160976	77336345	28815428	87586145	26750967	35671917	33365094	44906522	71859052	61348224	16012979	11122488	63055435	13961803	32732285	41008023	97420166	63838629	13326224	50512402	14999738	12273903	8275737	34464413	3236375	42216835	17105409	19401878	1094512	1138798	66595703	11566551	61794153	16052251	80072334	1539935	19837694	59832821
CearÌÁ	2013	18329.08	8903051	78780487	10813621	42789616	3063237	35447111	39654971	19779123	2235207	21648016	82011843	29041368	87396555	26627597	3633468	34144855	45325861	71959814	62343549	16296985	1149378	64233284	14417847	3243685	40806247	99696844	65349561	135517	51797864	15644254	12378309	83693947	35256796	32586079	42838318	17451503	19734032	1107002	1165137	66677179	11446832	62799359	16472813	78185478	15356142	20410608	58944519
CearÌÁ	2014	18330713	88896385	80387596	10596266	42236698	3097403	35392008	39635938	19323917	22166042	21626938	84012136	29195354	87157784	26554752	36695132	34470886	45307727	71451978	62900476	16454559	11795961	65095688	14647092	32279584	40735959	10129567	66630823	13640828	5298999	16052788	12440438	84563766	35955008	32734558	42623779	1754664	19893276	11192022	11866384	66754626	11329111	63198218	16693259	75864235	15611954	20769503	58480659
CearÌÁ	2015	18307977	88806778	821772	10374277	40850712	3145986	35017109	39570331	18832726	22065792	21663763	85756273	29487648	87297935	25948178	36957537	34702899	45434369	7102384	63337341	16584027	12067993	65303429	14821812	32158041	40703409	10258456	67714905	13433998	54280908	16470532	12497743	85453651	36434711	32989361	42050728	17323016	2022049	11304455	1210694	66795282	11446371	63505554	16872784	731698	15824489	21133499	58286537
CearÌÁ	2016	18129658	88484932	83868141	10063359	39676289	31522726	349702	39447684	18348438	21979269	21640706	85783434	29571215	86394892	25402402	36039412	34235373	4451377	69517706	64446924	1685889	12422816	65040115	14780742	32220749	40845633	10231813	67934882	13060716	5487417	1632137	12645708	86248863	36754996	33068233	41026772	17123856	20505047	11423978	12344501	66838544	11359802	61318414	16354292	70085739	16524443	21604612	57847752
CearÌÁ	2017	17990016	88383278	85909386	10162598	41913731	31642972	34820883	39308282	18004901	21854126	21594666	83725262	29667868	85754766	25755911	35155947	33311551	43826633	68551392	66355469	17356407	12919527	64802292	14435127	3238143	41094431	1017802	68331732	12718152	5561358	15866165	12875005	87129997	3684137	33149956	41014961	17008482	21052488	11533887	1259022	66914777	11434167	59198767	15730901	67139587	17222168	22632504	56760269
EspÌ_rito Santo	2002	19333982	89499825	55643009	83739343	90980476	23530865	45186563	3981167	24051846	22943565	21386105	52695103	36347225	13187486	28015286	47246548	41540085	68788159	10020574	66182477	14357532	2080351	52644238	12819859	36093436	44226691	11773877	76004126	14447046	6155708	19517068	13556252	81332527	31276208	40865879	42967529	19805685	19155005	11274896	95359554	67109668	21824129	99221509	20453129	12602032	23481749	25006704	10369553
EspÌ_rito Santo	2003	19569471	89220589	58921242	86458972	93956741	24559471	44857755	40213528	24202658	22936279	21442818	54388399	36320309	13204484	29742007	47981172	41628186	69009711	1007372	68016992	14766882	21497382	52992245	13013707	36263251	44444217	11887788	77078046	14446733	62631311	19999908	1382983	81809662	31643814	4080608	43343391	20146997	19635979	11414561	9791069	67481726	23825661	96901263	20971375	12528908	2349106	26069921	1003114
EspÌ_rito Santo	2004	19778141	89130104	61530647	8869762	95453568	25149744	45028501	40630307	24168437	22925993	21513997	56702881	36249157	13265314	30951077	48554077	42473898	68606915	10023232	69358417	15098863	22097777	53568626	13562405	36254355	44507614	12125315	78628644	14506552	64122089	21072179	13962159	82532593	32052716	4075201	43611801	20228049	19589979	11547645	100571	67647546	25185434	94842676	21518181	12314528	2326152	26500612	97848244
EspÌ_rito Santo	2005	19814254	88922379	63906471	90234747	93003288	25562531	44630718	40890265	24000696	22835211	21558952	57978301	3625161	13253795	30843674	4769189	43157022	67264215	98740845	70136383	15330054	22512985	54033077	14141597	361686	44491913	12319641	79894257	14627667	65266589	21906767	14131669	83233101	32391196	4071468	43827736	20243355	19676157	11683652	10296054	67806787	25884161	89621558	21327878	12139024	23370813	27125767	96845078
EspÌ_rito Santo	2006	19935572	88732132	6598159	93023297	86504066	26087512	44469085	41044467	23743559	22696938	21604666	61913795	36437042	13209324	29900641	47653066	43420172	65848297	97148059	70297052	15401761	2265323	55428162	14690968	35764688	44169009	1242981	8073689	14743222	65993665	22890244	14169269	84043213	32857874	40883949	44498653	20338733	19916189	11755154	10563861	68036469	25917822	88339929	21500344	11980105	23396278	28082537	94097183
EspÌ_rito Santo	2007	20058512	88507736	68106697	95257642	8709201	26569556	44586883	41180576	23358002	2255983	2162677	65381131	36830963	13186262	29802237	4755209	44119812	64611395	95555353	70971918	15601353	22989444	58543903	15349942	3486391	43358594	12496674	8071203	14901775	6581026	23953755	14232917	84946838	33745132	41289654	45751091	20390446	20295286	11732304	10860811	68280157	2642662	86680768	21522798	11818301	23119703	29037031	91835587
EspÌ_rito Santo	2008	20137705	88483421	70430176	95239856	88388824	27162744	44045949	41312137	22725148	22364609	21666768	67962103	37421391	13148534	29080411	4740353	44581747	63885046	94150391	71453809	15757152	23232826	62184994	16176048	33781665	42375565	12591498	81211224	15218869	65992352	25283145	14275131	85939011	34510052	41825985	45632973	20169406	20482334	1167159	11232895	68567035	2674613	85429761	21539177	11561536	23022484	29723078	89572281
EspÌ_rito Santo	2009	20055061	8824469	72650757	93814313	85346695	27858887	44172254	41430185	22056589	22257425	21706999	69312205	37873299	13161049	28392654	4678999	44500247	62742883	92295819	7063479	15610922	23020276	65699211	16560471	3275946	41435269	12499916	80382599	14893651	65488947	25562924	14210327	86758072	35198788	42290524	45034912	19876105	20925724	11638957	11559213	68734839	2647088	82770795	21362239	1135089	22969223	30411879	87836617
EspÌ_rito Santo	2010	20074869	8817865	75399277	93878613	84737267	29050439	43815966	41510486	21436459	22096348	21710088	71261058	38234531	13071552	27862704	4643374	44814075	62316498	91197137	70941449	15719009	23175105	68141327	17156322	32178442	40931909	12628053	81361224	14893987	6646723	26334277	14301627	87534691	35741135	42616131	45300606	19551218	20895584	11689124	11845873	68915399	26885669	80888678	21175452	11137003	22980036	30843218	85767487
EspÌ_rito Santo	2011	20050426	87972916	77858421	93327301	82214714	29810944	43481402	41564847	20882047	2190151	21713383	72248549	38397766	13029262	27085007	45443789	45132663	61803046	90151654	69992249	15548454	22900354	69544083	17897136	31864447	40694736	1277238	82494769	14715204	67779565	26929474	14206469	88302895	36155905	42745907	45273136	19442163	20517662	11808066	12160921	69000507	27270505	77904999	20631892	10883418	22900602	31486811	81960365
EspÌ_rito Santo	2012	20067604	8780574	80302704	92626843	80203079	30392053	43216619	4155097	20427779	21762764	21732823	75273113	38531181	12955582	26843298	44825161	4536582	61175726	89099353	69475128	15484605	22732845	70552666	1848421	3160928	40535556	1287885	83327118	14463623	68863495	27970245	14141163	89262787	36546881	4285284	4529343	19569328	20449488	11924967	12418404	69021832	27877618	7598349	20214452	106546	22708447	32423676	79560341
EspÌ_rito Santo	2013	19995416	87664307	82848251	91569391	80604172	31015353	42870569	41531827	19906261	2160462	21729037	7653996	38825706	12799198	26332974	43848291	44951337	60044452	87397565	69415875	15481335	2265563	71272491	18843048	3141084	4042757	12879763	83757635	14247597	6951004	28624777	14144518	90167282	36939493	43112766	45332954	19526662	20021627	12040267	12771864	69082867	28129929	73110449	19647582	10356076	22550304	33060108	77486008
EspÌ_rito Santo	2014	19913998	87477097	85495178	89817633	83157974	31728189	4263906	41460721	19429057	21459539	21728944	76974669	38954624	12707632	25727945	4288856	45078854	59251373	86099841	68709662	15366766	22399287	71698311	19131363	31364224	4046936	12933955	84177344	13881781	70295563	28773459	14035563	91051369	3715799	43218533	45139748	19282982	19457155	12156724	13082988	69157788	28256747	70248627	19146147	10033994	22673649	33809792	75642738
EspÌ_rito Santo	2015	19961.35	87168358	88518814	88490271	82012535	32712549	42613101	41358221	19065622	21296862	21751378	78582711	38946411	12643557	25548633	42769092	44733185	59028491	85487384	68656018	15404643	22347479	7182296	1971839	31381738	40580856	12973322	84926123	13529263	71396857	29254037	14050303	91991188	37364075	43207722	45029652	19024173	19076441	12272517	13433146	69200653	28370001	69350958	19095259	97042473	22764149	34477737	744188
EspÌ_rito Santo	2016	20130027	87029259	91103783	88738318	83963943	33499207	42434492	41249896	18725786	21182646	21778996	81233034	3892458	12525899	25551639	43256094	44682132	5967699	85761694	6969209	15688841	22637234	71961617	20586658	31486172	40776291	13106699	86312762	13392683	72920081	29928094	14181047	92901138	37739651	43168026	45026001	19019635	18663019	12381416	13727828	69243835	29025449	70136603	19330875	93829361	229021	34617214	73359055
EspÌ_rito Santo	2017	20293943	8684552	94050072	89394995	86054657	34281601	4199625	41119757	18403232	21056345	21775958	81872663	38943432	12409474	26306677	43794092	44863412	60394781	86258008	70850922	1601501	22984193	71705437	20767908	31751804	41139664	13326953	88336249	13410347	74925903	30683664	14336967	93878578	3781705	43143055	45805	18948001	18282883	12496914	14045123	69279895	29399414	71626965	19373899	90920204	23032753	3577121	73569557
GoiÌÁs	2002	17620912	9041275	47038605	7421059	99251915	2025891	41644168	39722382	20033202	23193872	21475456	36932449	33884121	12217887	39492468	3908561	34222299	81141388	10867455	58723773	15593341	91684891	49788059	14330084	39582632	47661816	88016364	53615936	11773827	41842108	12329314	13521328	80791847	30955048	38048538	35392365	16783197	18735891	11233349	92363358	67368402	14363409	68663721	18142001	78924576	19253563	23621786	88239655
GoiÌÁs	2003	17831283	90315834	4951284	7599433	98690727	20894456	4139185	40195688	20036618	2318783	2155813	38325417	33791042	12252036	39943567	39776301	35191922	82112653	10985977	5969986	15682339	94426193	49852123	1494985	39398706	47532684	89968628	54622266	11771931	42850339	12825946	13761599	81339821	31250653	37930225	35617023	16790192	19328575	11356815	94545069	67620532	14792822	68214569	18675486	78948235	19218096	24663103	87886162
GoiÌÁs	2004	18056719	90092827	51874084	7768938	91322861	21589754	41389403	40646136	1994377	23213442	21631682	40205531	33892426	12319134	399952	40458779	35975458	82774628	11043768	61545673	16004655	98532341	49886532	15822981	38987262	47188605	9219812	56086908	12007642	44079263	13224858	14115204	82013443	3152446	38031368	35707623	16901895	19550476	11472006	96961842	67786011	15095291	67912408	19269034	78300362	19309982	25430143	87977585
GoiÌÁs	2005	17861908	89872688	54009335	77832068	81981789	21869124	41624322	40884619	19765584	23185869	21668372	39958951	34040516	12372423	38144711	38860464	35730057	80347498	10783022	61665643	15929614	9999099	50094868	15970508	38507861	46772214	92004486	56147565	11773245	44374323	12927086	14221904	82643517	3172323	38202946	35030617	16643687	19591642	11593375	99319353	68053259	14721919	63082843	18611364	77238678	19592539	26347727	85116081
GoiÌÁs	2006	17718.09	89703018	55768383	77715497	73047028	2220295	41253357	41064688	19428522	23084696	21695966	41501141	34180901	12357594	36286917	37956157	35420407	77922955	10507465	61766174	15987553	10201328	51103657	16120467	37546939	45891144	91764465	56229352	11645942	44583405	12567975	14197965	83442039	31930246	3830624	34879555	16347578	19474562	11651861	10216446	68310168	14328137	59930133	18404613	7592469	19789906	27299038	81480072
GoiÌÁs	2007	17884869	89630791	5787859	78691565	70703918	22853049	40979128	41268076	1908512	22944178	21766403	43883014	34543671	12294084	35653787	38336467	36309341	78279492	10521643	63377283	16485999	10684203	53617588	16869398	35921457	4434469	93548608	57131812	11902945	45228867	12894498	14386732	84232323	32587741	38641582	35337307	16312874	19761774	11620494	10502413	68640417	14544951	59643372	18749117	75563728	19879473	28628181	81473587
GoiÌÁs	2008	18142723	89390015	60016281	79997467	71159828	23657817	41053009	41433194	18674925	22835688	21824733	46283031	35120495	12287905	3491792	39223853	37704007	79542078	10614977	65232794	17068857	11224773	5680621	1767673	34072592	42587369	96430518	58623718	12444876	46178845	13091154	14580358	85147758	334827	39225796	35914852	16344441	20401873	1155683	10811578	68893536	14867728	60629816	19381603	75463066	19912914	29733683	80772339
GoiÌÁs	2009	18245092	8928183	62195084	79913269	66548759	24402673	40979228	41544711	1821169	22687033	2193455	47947612	35566921	12261122	33944748	39239204	38836191	79620166	10584878	66016748	17397778	11610779	59842953	18061378	32423572	41020599	97932452	58998627	12613565	46385062	13185692	14677947	85970276	34187079	39664841	36756042	16526097	21243767	11527667	11111341	69260846	14945232	60184943	19426204	75588928	20072321	30704927	80082939
GoiÌÁs	2010	18505482	89075104	64624138	80483142	64795532	25458051	40776501	41643231	1794012	22555584	21977527	50062475	35823692	12233487	3345029	3986092	40087473	81200348	10732056	6690885	17682137	11988467	61923264	18782268	31382712	40057965	10084447	60660828	12848761	47812064	13578185	14825428	86752548	34934341	3990134	37910595	1669493	21930502	11578555	1138455	69473547	15127951	60757373	19831106	75946732	20151201	31815201	79393089
GoiÌÁs	2011	18848924	88864799	67207626	81497485	68340492	26420862	40832129	41705389	17691464	22433426	22037186	5214478	36044071	1215898	33393646	40751143	41943768	82994891	1090333	68487946	18115654	12486926	63588825	19438162	30880011	39640695	10513094	63092975	1334127	49751706	14127155	15053197	87606857	35752353	40127281	39412521	17159201	22576283	11704624	11683687	696927	1557928	61781024	20331816	75958832	20232523	32734062	78798149
GoiÌÁs	2012	19116764	88763329	69527679	82755579	69815742	27061801	40675058	41799622	17464221	22307219	22049788	54715414	36173096	12137349	32910529	41289907	43365005	83022723	10892462	6996012	18506557	1293094	64740982	19940401	30449487	39293356	10889501	65434491	13940869	51493622	14526613	15239064	88438683	36553958	40240601	40870682	17760782	23321705	11824946	12005693	69835895	15895508	61825757	20669739	75969139	20335611	33681675	77662148
GoiÌÁs	2013	19253354	88449402	71853432	83277191	70466331	27596561	40352964	41813834	17196907	22157818	22099536	56664071	3642448	12108217	32358017	4132189	44147424	82377539	10796835	71368054	18913284	13446571	6571814	20243185	30117053	39050107	11163611	67398578	14136288	53262292	14992992	15389471	89330544	37352768	40459778	41554672	18131148	23356098	11941422	1229301	69963275	16110356	61633258	20647869	74548027	20277187	34014462	74627335
GoiÌÁs	2014	19409635	88339127	74564171	83054333	70478676	28545419	40541215	41791779	16980133	22005684	22124126	57631016	36533428	12080989	3179964	41443086	45509741	83269257	10862128	71726636	19005602	13730028	66348427	20683769	29881424	38912018	11489495	69295758	14205655	55090106	15244415	15452723	90305977	37966943	40587547	42070171	18398248	2361289	12053612	12572854	70045752	1626505	61400232	20620596	73641548	20617336	34445095	73301521
GoiÌÁs	2015	19556637	88186653	77163475	82921674	72551323	29333517	4060638	41730344	16798616	21871309	22169736	58548269	3662207	11964528	31418378	41584692	46169397	83867383	10900339	72956097	19329375	14166696	66836349	21298853	29825192	38948383	11772422	71472186	14286128	5718606	1542767	1558993	91231888	38421765	40682705	42657623	18597591	23860186	12175569	12844199	70233594	16393785	61686761	20594934	72145081	20716028	34986008	72065514
GoiÌÁs	2016	19568006	88080276	79800331	82736407	72072639	29694235	40434051	41636536	16567281	21709587	22240338	59014769	36665195	11902129	31520114	41125557	45572943	82088483	10694801	73992432	19617189	14564557	67019012	21242599	29862534	39081689	11853314	72880432	14306642	58573785	15345682	15795366	92191544	38868378	40708599	42969994	18895831	2419512	12301416	13148108	70326654	16252908	60499084	20195479	70870193	21262762	35296448	7152301
GoiÌÁs	2017	19707381	87813515	82954758	84100787	76191032	30410004	40672894	41566656	16391991	21574478	22262811	58873377	36748276	11767492	33500244	4149478	45497934	8233327	10720466	76493909	20277071	15211427	67077042	21161577	30126965	39462402	11987314	74298401	14135065	60163336	1546169	16192106	93354362	39387747	40815567	44431011	1903343	24003981	12422968	13475223	70398669	16834825	60747284	20105376	68575577	21763084	37124004	72127846
MaranhÌ£o	2002	17969527	92040588	46758709	51149857	51966953	25475482	333178	35970703	24351392	24134602	20412239	26342106	22809904	73378983	25542175	38933269	4120441	44137875	7507157	60948145	1592471	8497422	45416573	84815697	29275159	36214929	1171365	75251025	18261922	56989105	36401531	14440366	69397697	26236798	26141684	51557434	16722864	23711004	93257133	7447001	61736786	19038939	83163635	15813851	12480956	18847094	15347589	14604509
MaranhÌ£o	2003	18061625	91729057	48567802	5215144	53077877	26203107	32928903	36377057	23853136	2412018	20523271	26861513	22851114	73169403	25425764	39682632	42223672	45801553	76339874	61496027	15910883	86752258	45576115	87282837	29502722	36492599	1202078	77341785	18451549	5889024	38118038	14487087	69898773	26800931	26144005	50609299	16375235	22892597	94416008	75738039	61926263	19449872	85655042	16215791	12081016	18127028	15403257	14569325
MaranhÌ£o	2004	18121086	91674858	50223045	53545367	53170277	26659155	33305929	3667811	23455515	24111494	20566846	2780803	23081335	72199893	24856778	40421548	4275433	46109769	76008264	60639856	15575929	86874413	45776413	89273224	29676993	36706125	12277338	79453668	18871309	60582361	38010914	14324689	70291344	27192831	26411928	49527195	16333377	22428383	95463287	77359557	62160303	20366412	86401331	16852394	11796196	17611429	15645879	13792966
MaranhÌ£o	2005	18154217	91583176	52049068	5644057	54912735	27130426	33554456	36860602	23226604	24014505	20569472	28486874	23309172	71369066	24130003	40577305	42499454	44740552	74394006	61437762	15698195	89156532	46029175	91307335	29751083	36825949	1255566	82505609	19348267	63157343	39211754	14437539	70748665	27510947	26664618	48248734	16256032	22183928	96601837	78964448	62267792	20995728	85560095	17109906	11488039	17442257	16081141	13546883
MaranhÌ£o	2006	17970	9145401	5354208	5732663	52936462	27414667	33453367	3694823	225291	23871948	20605878	29926009	23384119	70564599	22776872	39940642	41335547	42618762	71479749	61342963	15706424	90467789	46905273	9207386	29392563	3653761	12480167	82956165	19303731	63652429	39838612	14381545	71450447	27812997	26729454	46468613	1602491	21640263	97129333	81105747	62417395	21093887	82853906	17020869	11127319	17632711	16461744	13179301
MaranhÌ£o	2007	17811791	91349426	53936844	58049152	49499878	27480469	33542812	37028186	21672231	23740692	2061674	31057057	23792545	6911622	21500764	39560911	40677567	41741522	69595801	60867261	15678578	91689384	49167126	93511902	28417776	35627167	12509445	83961627	19273076	6468855	40502327	14148966	72093918	28358591	27146826	4442696	15707246	20963755	96898186	82794752	62603601	21244835	80792041	17133755	107772	17111631	1668845	1270419
MaranhÌ£o	2008	17690.9	91310692	537644	58852509	48429249	27464185	33459694	37121347	20715178	23581768	20617844	31930907	2427482	67437344	2051958	39617676	40535526	41130267	6786394	59833411	15532388	92221466	52097359	95270439	27142975	34410986	12629745	85361694	19281242	6608045	4204673	13861531	7268013	2902244	27620789	42633305	15436882	20276377	96452682	85073957	62776355	21295673	80147827	17443887	10374897	16533121	16631763	12249224
MaranhÌ£o	2009	17590631	91308128	54426155	59050433	46041386	27674811	33315313	37206787	19835394	23478592	20620576	32863488	24545496	6621665	19621898	39462732	40867834	40460437	66238434	59195081	15466333	93167122	55085594	97097466	25961148	3328634	12810725	86884796	19355061	67529736	42610321	13694569	73251938	29693054	27877028	41004063	15259334	20121855	96168022	86398916	62876593	21236368	79459003	17543029	10044417	16233122	16843296	11835743
MaranhÌ£o	2010	17480648	91174873	55071266	58934619	4514011	27868015	32931554	37344214	19184465	23338902	20609341	33814352	24912382	65523601	18718007	39462656	40669861	40501633	65631744	58857916	15491377	94719017	56784386	9945134	25193219	32572614	12953899	88553418	19432805	69120612	437528	1349604	73793915	30273236	28205538	39741402	14943507	19699091	96598824	88697777	6306521	21166873	78691351	17818152	9750473	15899611	17074471	1135315
MaranhÌ£o	2011	17456.01	91001167	55338486	59322638	42768402	2792045	32906678	37336816	18605229	23257965	20639291	34770796	25051708	65550194	17748347	39823433	41891394	40766049	65242932	58222382	153757	95366722	57639553	10264283	24807594	32243167	13341591	91236584	19703735	71532849	4584877	13315768	74355721	3060257	28342377	38332066	1490724	19054594	97563766	90499077	63120886	21087546	79073547	18262551	94173874	15609048	16989513	11300455
MaranhÌ£o	2012	17345787	91047585	56421543	58842804	3916576	28198892	3263756	37368411	18132822	2321435	20641051	36179874	25347876	65789123	16823743	39737493	42121011	40551474	64475519	57767889	15326367	96411896	58502144	10535641	24457265	31964502	13520565	92813629	19582173	73231458	46570427	13148003	75072395	30954654	28611631	36453438	14751404	18208752	98470329	92439632	63219183	20921019	78464966	18429888	90441292	15451799	17326864	10901031
MaranhÌ£o	2013	17297824	90932518	57160019	58936334	38345135	28448688	32638352	37402167	17720428	23142876	20645532	37570007	25614885	65454969	16500456	39911104	42491068	40588867	64003259	57040845	15161192	96686333	59184578	10900777	24170729	31737515	13736771	94630786	1945979	7517099	48132877	12947528	75667854	31326266	28878719	35406055	14892711	17651634	99394577	94155245	63300281	20954739	77888159	18732581	87399406	151115	17273748	10609171
MaranhÌ£o	2014	17297066	90704277	57946548	59290845	35894432	28786722	3273402	37368573	17350328	23109085	2064881	38668358	25800758	65350161	1601028	40444363	43639847	40788937	6372619	55734216	14824364	95857018	59859657	11306976	2400452	31635736	1414187	97551361	19598146	77953217	50070858	12672518	7631218	31712839	29074162	34335209	14935884	16863863	10026828	95903883	63434851	21241208	78016614	19275223	84277634	14973611	17267464	10463726
MaranhÌ£o	2015	17218385	90561729	59492603	59132178	34246204	29153372	32590384	37326422	17049271	23096964	20693619	39266589	25985912	64815903	15656186	40142043	44155585	4049646	63160339	56371277	15005988	98114082	60326447	11583068	23937154	31633688	1433874	9903175	19556241	79475519	50350937	12732894	76965363	32022531	29244949	33635487	15018048	16848354	10112968	97752829	63654938	21146326	76137518	19254346	82182373	15286807	17812479	10277354
MaranhÌ£o	2016	17276027	90402626	64007584	59797455	34974503	30522531	33080628	37354694	1675464	2309194	20746164	39909675	26061462	64895368	15801871	3983363	4452713	4019444	62745544	59851587	1595275	10512132	60692802	11991726	23987619	31762317	14543816	10072173	19749715	80972009	50514626	13298754	77747009	32438901	29369524	33900024	15189738	17743174	10199349	99043732	6391781	2172354	7400835	19047843	81977318	16844904	19491798	10710178
MaranhÌ£o	2017	17446877	90350021	6828154	60677515	39155502	31746338	32934785	37339423	16553177	23133495	2076223	40285058	26106327	64415054	16562083	39871345	44222217	39952325	62582623	65211615	1742849	1158246	60704601	12238409	24244519	32101682	14680325	10240018	19765202	82634979	50947117	1408278	78571648	32774146	29399805	35300514	15397849	18401482	10286172	10116293	64067871	22721677	73752039	18748375	81402275	18502932	21505962	11085706
Mato Grosso	2002	17381611	90572662	45584377	6467934	49254269	17908038	43270302	39399261	21837274	23691755	21435835	47772164	35777309	11622885	23046638	3856238	41527426	70616608	99480145	56541223	15066495	90003967	50794716	11629402	34019003	41860855	10195094	60304254	14138313	46165942	12911922	1181699	78418549	3117868	4010434	40982445	18876038	23945435	10885055	88213129	66987671	15691072	72311865	18128789	89262833	17728796	17532267	81581673
Mato Grosso	2003	17628.73	90473724	48258972	66499109	50408257	18819536	43331227	398983	21931163	23681917	21492326	49791641	3577187	11694172	23527676	38988369	42131531	72325665	10146064	57854901	15286786	93379311	50896431	12241978	34257376	42165048	10440183	62167175	14494318	47672861	1347975	12104963	79076752	31523672	40104992	41535667	18979761	25250071	11016987	90931282	67289948	16582474	72586462	18218738	90213646	17913692	18451519	81113091
Mato Grosso	2004	17676465	90214691	50355274	67586371	48878475	19089351	4288588	40269339	21930037	23666174	215739	51369238	35885963	11721613	233.22	3870845	41795602	73130823	10221894	57019086	1494671	93560173	51298893	12647227	34452505	42414569	1047989	62913037	14322223	48590814	13767166	1202428	79620628	31773193	40174553	40945576	18897591	25249805	11140987	93362131	67536774	17052051	71551178	18096265	89263191	17664326	18975451	76255981
Mato Grosso	2005	17728.34	90055511	52558403	69319849	48108372	19408968	4314662	40516357	21833783	23611246	21596806	52888007	35912094	11728376	22793381	38449363	4181813	7312514	10219882	56762451	14798515	94360008	51369621	13172395	34554211	42587112	10571567	63810175	14359808	49450369	14028609	12082488	8032901	31919775	40226757	40804859	18867381	25516401	11269607	95905704	67779651	17898436	69347925	1810431	88449615	17765062	19790791	75539467
Mato Grosso	2006	17440549	89781792	54020683	69214636	44048519	19479147	4306313	40691522	214.53	23456703	21714087	5465445	3605262	11772862	2145128	36924597	40411389	7061189	99154926	56345789	14720993	95698257	52634438	13096619	34118967	42245743	10341155	62919061	13831566	49087497	13804755	12013188	81267754	3217775	40358936	3966795	18431079	25196531	11332639	98844604	68011902	17920772	65706543	17325482	86280861	17835989	20048254	73374352
Mato Grosso	2007	17302803	89609505	55578907	69230902	41175537	19791264	42715068	40823853	2101212	23335114	21748801	56427493	3646875	11735974	20563895	36136409	39505954	69627393	97613348	55619574	14601535	96874535	55095951	13112643	32899982	41112531	1022.46	62666449	1362148	49044971	13549178	11890383	82125504	32702618	40740257	39019726	18087279	24935062	11311658	10098439	68222577	18184251	63011707	16992902	84263115	17774979	20517775	70781601
Mato Grosso	2008	17561814	89498085	57621899	7064884	41210526	20603313	42929463	4100968	20604643	23196163	21826599	60132756	36920982	11667826	20477301	37014529	40373422	71345062	99007397	57001483	15052486	10162247	58526409	13939529	31393619	39689404	10496682	64525372	14107983	50417389	14107668	12079662	82957855	33525046	41213928	39457634	18068452	25351038	1125508	10408954	68582007	19238853	64007178	17477183	83011017	17714376	21328638	70209457
Mato Grosso	2009	17718996	89326195	59730293	71331189	4058176	2134619	42959704	41114963	20186639	22960468	21913373	63170714	37414188	11646352	20285678	37443225	40932144	71931293	99207007	57554321	15294878	10497513	61739231	14375632	29955444	383.38	10731539	6631958	14624054	51695532	14395068	12166637	83825577	34395224	41710159	39880219	18018956	25733643	11233537	10714863	68847632	19814143	63206744	17835586	81832878	17755222	22068094	69565048
Mato Grosso	2010	17800965	89220924	61551609	71855444	41832138	21980312	42675214	41232593	19780252	22825026	21962958	65760069	37855049	11721362	20064957	37649919	41140903	72669293	99581128	577138	15388487	10715921	64054482	14767416	28995215	37467853	10911599	67915704	14780267	53135437	1471899	12182498	84726379	35106238	4212257	40219944	17906367	25949276	11293745	10995279	68936664	20040605	62896906	18009722	81130081	17622671	22592266	68120926
Mato Grosso	2011	17874838	89127266	63863235	72111462	3895023	22662524	42598596	41319614	19421902	22630289	21992868	67280221	37967133	1165943	19759892	37420247	41939114	71700165	98225482	57743408	15401701	1089566	65520691	15272252	28614063	37169055	11209441	70098682	15018697	55079987	14845052	12218251	85549965	3565907	4222699	40919556	18089545	25934071	11415701	11282773	69070081	20114937	61719702	17840337	80240402	17709572	22739208	6633416
Mato Grosso	2012	17963711	88838593	65926208	71860864	37778408	23272653	42754521	41315402	19144568	22469055	21984761	70446219	38116951	11592319	19757501	37222874	42536539	72434167	98798773	57743982	15401859	11065289	66701492	1570065	28191507	36830951	11408173	71488947	15075349	56413599	14834509	12280193	86394424	36187222	42392406	41291969	18265857	25963823	11537943	1161393	69191724	19808295	60225214	17817546	79319138	17818241	23819677	6484066
Mato Grosso	2013	18058.15	88781326	68041275	71249377	36298588	23848862	42750826	41329346	18884103	22331543	22024152	72980008	38262764	11482314	19846677	37012952	42684344	73063721	99196893	57339874	15297095	11172208	67439972	15935963	27870001	36615588	11583975	73100824	15079977	58020844	15320227	12289437	87455856	36747485	42537846	41709209	18399278	26103189	11660098	11918196	69311707	19590004	58998645	17703645	78826355	17722647	24539322	63018982
Mato Grosso	2014	18207697	88546448	70260551	71142737	3661372	24619379	42370038	41303366	18593115	2216045	22024928	75232439	38406513	11417315	19927509	37233147	43920425	7332619	99155939	57100159	15235786	11298498	68175301	16321794	27664404	36496603	11889004	74917206	1514357	59773639	15688219	12311484	88321999	37337793	42643513	42519226	18360414	25660637	11782598	12217868	69398102	19586986	58683923	1784.29	77606667	17948948	24986429	62268887
Mato Grosso	2015	18226193	88386696	72866547	70611487	37056931	25323065	41999631	41285715	18324931	22072687	22052831	76467175	38582554	11338325	1964507	36939028	44431979	73157635	98687787	57849146	15405501	11554529	68922348	16586041	27559885	3649241	12098185	76502728	15181931	61320801	15864662	12455807	89325279	3769758	4278252	42748508	18512981	25698933	11904633	12521233	69509912	19217227	57432703	17677126	76363892	18202633	25610636	61277767
Mato Grosso	2016	18365537	88055916	76258934	70728802	39224045	26346188	42167063	41178137	18051337	219678	22095352	77980409	38473228	11232293	20233389	37125891	45183914	72829077	98156586	5946662	15823189	11988556	68528404	16921542	27614401	36641046	12366796	78437256	1540257	63034686	15891191	12762979	90266426	3804649	42689934	4326754	18648286	26107454	12030968	12809159	69660144	19851566	57254584	17594971	75866623	18991238	26617798	61478073
Mato Grosso	2017	18594773	87945503	79787605	71941211	41285801	2739523	41946344	41108563	17846181	21847389	22083391	79181585	38392887	11136163	21180379	37797339	45465384	7334198	98636053	6263548	16699825	1280144	68949883	17135066	27846402	36977042	12594025	80429095	15396008	65033087	16258102	13226306	91306381	38480347	42587517	45001621	18841661	26182287	12155959	13177648	69726361	20584178	58338361	17706132	74708046	19651567	28186306	62861015
Mato Grosso do Sul	2002	18879.15	90123016	67932259	68189105	14304579	22989516	40259733	39240869	22242036	23178297	21258478	40132885	32391792	12053837	34397714	46366514	40811484	729401	10166005	57617444	15428029	9465004	48204044	15020508	41621219	49602817	97564734	56529779	12385043	44144739	15631267	1271043	79815933	31821451	36417767	4266893	20277979	15151828	110.48	95792379	66269873	18875441	80798645	22765356	86215416	184753	23276079	98308655
Mato Grosso do Sul	2003	19184178	90092789	71512527	69590979	15404018	24007195	40089192	39706049	22534213	23184679	21332846	4201087	32367741	12142276	34740042	47611592	41831134	74676593	10382045	58787628	1557749	97523598	48260105	1583835	41719809	49750391	10002576	579953	12542702	45452597	16280333	12941327	80305832	3216264	36376663	43060085	20258177	15626303	11162901	97966976	66557837	20135196	81849652	23504133	85817993	18325686	24109234	98853157
Mato Grosso do Sul	2004	19470229	89820923	74536613	70568176	16508994	24487656	40106049	40107697	22745717	23185976	2140598	44403028	32575424	12180606	35290836	48614702	42819354	7491297	10430167	5954198	1562807	10020708	48373238	16785889	41703137	49798343	10281119	5981084	12778905	4703194	17408435	1312343	80952034	32466003	36586033	43503128	20321021	15775709	11290742	10059104	66874701	21400311	82453888	24152563	84755592	18213629	24857981	96809891
Mato Grosso do Sul	2005	19522127	89740097	77276176	71873431	16779781	24775536	40190668	40363562	22698039	23115673	21452838	45863914	32601551	12199444	34558716	48352041	42333624	73785278	10322928	60349243	15763338	10300158	48498386	17476735	41613062	49774261	10349425	6098266	12795909	48186749	17909752	13258613	81611992	32704889	36620621	43481953	20303818	15903088	11405289	1033822	6710683	22029341	80775098	24095481	83671242	18240908	25793283	94263641
Mato Grosso do Sul	2006	19501717	8952668	79275856	72195941	16284917	25192679	40127068	40524359	22285768	23053871	2152397	48745151	32785622	12165718	3347001	48173179	4206944	72160278	10122154	60854132	1591795	10629293	49544567	18040187	40953513	49194275	10372311	61485107	12721484	48763623	18004907	13296757	82407646	32994418	36798328	43882011	20138408	15908359	1146499	10619375	67356866	22745044	80237988	2397856	82370155	18257038	26539085	92047485
Mato Grosso do Sul	2007	19450832	89335617	81496117	72924518	15875673	25741226	40889297	40656247	21535812	22922953	21608473	50571756	33012207	12249511	32559247	47537495	42262378	71180029	99410596	62027283	16299274	11059511	52176594	18403043	3950462	47825848	10450063	62092761	12776567	49316193	18064436	13370985	83212318	3369675	37101139	43873764	19877957	15806589	11437782	10938601	67631744	23548782	78104987	23610313	80755203	18160295	27173519	89028404
Mato Grosso do Sul	2008	19457518	89228317	83665733	7425141	14962561	26222845	40757799	40788101	20721056	22810358	21666016	51984386	33423656	1218762	31436902	47143462	4194603	69763354	97110693	63335242	16715685	11539038	55253571	18811172	37751273	46153506	10427765	62196765	12815514	4938125	18227811	1346088	84022316	3436669	37499435	44076424	19892143	15917502	11375497	11264123	67856201	24361522	76455859	23402185	79338303	17996912	27485474	86120903
Mato Grosso do Sul	2009	19543717	89091423	85869141	74306885	14311623	26797427	40162554	40950864	19946538	22617384	21731969	53670068	33877762	12207715	30888364	47050396	42429938	69762634	96304382	64622656	17137485	12078105	58133442	19253433	3619758	44684692	10554259	62985358	12927815	50057547	18540657	13568583	84871132	35104068	37894016	44301411	19706047	16288004	11343535	11547639	68129224	24729492	7501817	23447781	78543747	17835764	27937567	83577553
Mato Grosso do Sul	2010	19816256	88889954	8847242	75976459	14182056	27714185	40528965	41022528	19363765	22471607	21777672	56776137	34165257	12113739	30479999	48214116	43722653	71198853	97279492	66853174	17764296	12710435	60163071	2024453	35198425	43758475	10872916	64888574	13152869	51735706	19299193	13855928	85600479	35851059	38218151	45105	19923685	16625727	11386855	11800027	682659	25495419	76799939	24167483	78108902	17806955	28917885	8350135
Mato Grosso do Sul	2011	19882594	88773758	91019684	76694366	13381097	28276517	40097966	4109314	18772261	22322556	21798607	58550744	34449844	12089402	29786508	48160811	44582028	70631842	9614353	68487671	18207292	13251218	61253986	21179294	3470213	43346442	11150156	66808185	1335416	53454022	19812402	1403618	86443123	36350006	38459641	45513309	20041776	16570433	11504347	12102646	6840213	25702692	75620746	24260852	76838081	17852036	29507818	80995834
Mato Grosso do Sul	2012	19868309	88584312	93468094	75750623	12360472	28950137	40205173	4110795	18226338	22164907	21848199	60539775	34673279	11992569	29013474	47503447	44712314	70384851	95312244	68980273	1833869	13578564	62105228	21276006	34247607	42979517	11271467	67892352	13162849	54729504	20161533	14087526	87319084	36757721	38693798	45689079	20063339	1649766	11618286	12392826	68507837	25513025	73317255	23932007	75545631	17903711	30111748	79472099
Mato Grosso do Sul	2013	19848348	88389915	95933846	7544129	11840002	29440994	40120707	41081476	17680278	22038052	21880182	61840897	35023754	11980322	28404492	46881245	44621844	69735626	9409552	69110577	18355602	1380381	62709721	21348303	33891684	42704315	11351853	68792883	12977214	55815668	20002467	14125397	88126328	37199271	39035824	45934898	1999519	16381796	11731552	1267555	68570422	25376044	71805945	23550356	74214882	17810694	30598013	78691856
Mato Grosso do Sul	2014	19700107	88205658	97919785	74391888	11128916	29755759	39982395	41012949	17150612	21906244	21907259	61190844	35104164	1191284	27641284	45506475	43800644	68716852	92578839	68501898	18157877	13862598	63342449	2117267	33674771	42570944	11361887	6971922	12889812	56829413	197328	14053733	88961739	37729077	39102402	45511803	19862625	16154577	11843313	12933096	68735938	24566179	68778961	22821431	72908104	18060797	31419046	7725396
Mato Grosso do Sul	2015	19849.77	87996712	10099393	7426593	10988519	30667154	4013742	40966827	16716043	21801905	21925671	63002791	35189243	11828499	2745116	45768184	44934097	70081073	9355675	69508258	18401707	14261258	63344254	21977522	3353338	42525403	11669749	71674591	12795283	58879309	20110379	14199591	89920197	37888089	39202984	46233913	19814349	16030546	11958321	13292828	68754883	24065657	69212726	2298116	7147982	18219973	32410515	75695854
Mato Grosso do Sul	2016	20486.93	87903404	10447873	75983881	11559472	32087335	39771435	40860147	16434885	21679373	21911488	67572441	35288212	11745066	28836917	48239424	4713996	73701654	96992126	72355127	19137296	15022008	63767731	23417006	33639117	42723096	12347935	76250366	13535274	62715088	21472539	14637053	90839775	38650397	39265354	48256157	2016243	1622929	12070618	1354871	68894446	25129234	74292578	24207046	70690117	18627754	33223198	77094139
Mato Grosso do Sul	2017	20958191	87733856	10810017	7793371	12600877	3332822	40142331	40768961	16142867	2154767	21964017	70085945	35404755	11620799	30637219	50407642	4862626	76242426	99413031	7464248	19717438	15680127	63842701	2429003	33849667	43028006	12818782	79474725	13694797	65779926	22609958	14947411	91783394	39244028	39418987	50263096	20316743	16057903	12182596	13815689	68943829	26521664	78167279	25183047	68990257	18773647	34621712	78217354
Minas Gerais	2002	19954809	89983765	79607552	92188171	84104813	25677682	41001821	40103638	20564978	22755959	22026125	53244381	33237141	12329211	45024643	46513228	40139938	84468573	11369515	73919531	80731102	65886147	52906933	15395766	38917294	47215817	10282771	62488312	14623332	47864981	21467488	1416579	82985222	3213981	37337326	50699806	21764786	96884851	10057738	10072037	65662488	18578897	84720319	19767739	90008102	22728983	28612925	75775169
Minas Gerais	2003	20345016	898424	84045044	95117273	86858208	27023929	41070023	4058508	20759892	22724792	22099573	56354547	33184055	12370337	43732791	47548691	41251639	8586001	1155681	75671631	84049057	69400764	5379715	17013831	39132587	4749603	10614213	64711505	15090413	49621094	22903925	1437776	83634407	32873938	37291058	50819927	21858698	10038008	10180937	10291387	65921637	19478426	86376398	20411251	90383377	22600527	29757351	7451149
Minas Gerais	2004	20576834	89600708	88065887	97710071	88937729	27938391	40783463	40956433	20828398	22770172	22195242	59590468	33062653	12415304	41812286	47860059	42014435	85997412	11589995	7593667	85603127	71455177	54885567	18420552	39287167	47720245	1086864	6651037	15480304	51030063	24344916	14460824	84330772	3358999	37140999	50825214	21759303	10166487	10297811	10534698	66119745	20003008	86736456	20715474	894944	22608974	30569868	74602806
Minas Gerais	2005	20493516	89457481	9154026	98630444	87703369	28536075	40658655	41164734	20716342	22695694	22263409	60177565	33046062	12416695	39498978	46576304	41819568	83021301	11286563	75792578	86128235	72732674	56059795	19136551	39413943	47924109	10896433	66991949	15501117	51490833	24835104	14505969	85101662	34016296	37111927	49930695	21536156	10149681	10416934	10855535	66351221	2003336	83354382	20165254	88042488	22736101	31873695	72514
Minas Gerais	2006	20602105	89381035	94445084	1000349	84610306	29525034	40579772	41351038	2044128	22591253	2226523	64282131	33305008	12445973	3717113	46471519	41991278	8278634	1124035	7605343	86754158	74256325	5830368	20242729	38823239	4741907	1103489	68212891	1569545	52517438	25989758	1455983	85958328	34636035	37362984	50520527	21432309	10078301	10472922	11130612	66586353	20387833	82692102	20260046	86538818	22914986	33368114	70854408
Minas Gerais	2007	20556051	8901149	97348831	10103919	84321465	30264093	40466156	41500824	19900798	22432383	2235619	67633009	33687572	12318574	35013748	45703735	41782297	80777087	10984447	76058282	87141541	75631821	61701706	20933929	37415387	46098282	11041335	68498383	15656622	52841754	26571396	14549288	86828957	35298221	37734188	50319622	21169826	99709015	10431857	114728	66822852	20825131	80205066	1999463	84691978	2304693	34881397	69570274
Minas Gerais	2008	20324516	88904167	10025008	10063474	81160858	30858151	40606642	41651907	19133963	22245518	22371616	68892665	34050865	12268458	32498322	44283877	4131857	78167242	10631909	7547254	86752335	76404808	65879021	21360178	35578958	44351178	10942407	6798819	1536456	52623633	26748172	14468663	87722206	36060507	3811153	49354965	20774196	9929306	10357549	11795524	67104395	20589432	76807733	19377726	82642532	23160341	35589073	67397736
Minas Gerais	2009	20367492	88705078	10351403	1009913	78318497	3187298	40612564	41781744	18491264	22083313	2240728	70918031	34425739	12280889	31062585	4409105	41696548	77717126	10529022	75807788	87456627	78223663	70387611	21960239	3387547	42746207	11052798	6872337	15446364	53277008	27353366	14513998	88707359	36983069	38487	49564468	20724956	10115818	10310003	12126954	67349481	20254155	76033673	19378345	81350586	23224827	36714668	65643234
Minas Gerais	2010	20636961	8852597	10710485	10209683	79138367	33268381	40458469	41919379	18088376	21976728	22459053	74494805	34852943	12198404	30338004	44769165	42943204	79119788	10649193	76677454	88585838	80450378	74947495	22931662	32919995	41872296	11372216	70674231	15700447	54973792	28487372	14663312	89523048	37931186	38898788	51379482	20857793	10330088	10352376	12432279	67473273	20278429	77065997	19808561	81258713	23104719	38223717	65446548
Minas Gerais	2011	20772373	88357277	11054868	10316993	76048409	34387607	4023932	41991348	17689224	21763409	22516585	77297087	34991703	1211776	29518317	44676177	44137738	79530627	10669468	76638818	88588226	81776939	79004745	23517566	32494241	41537482	1165.79	72340277	15811346	56528931	29201532	14712247	90432426	38991678	39015636	52652592	2110645	9847126	10464057	12757028	6759201	19487302	75955615	19891292	80825775	23006495	39703323	63810459
Minas Gerais	2012	20748051	88263405	11403324	10289529	71701248	35342728	40267572	42016476	17278714	21587784	22531305	80254002	35196163	12085332	28804694	43961035	44482523	78846118	10560002	76023755	87814087	82351692	81370804	23671985	32138373	41278189	11807181	73490588	15787166	57703424	2926347	14659187	91398186	39773474	39222916	53022579	21279474	97172775	10572977	1306278	67767889	18564182	73867004	19593645	79779617	23042351	40781609	6262492
Minas Gerais	2013	20688.83	88119812	11748994	1017016	63498211	36217258	40024209	41992258	16836797	2139872	22555443	8215909	3533371	12025726	28488998	43312842	44638025	77690308	10392721	75554108	87229561	83166939	82729958	23810452	31864621	4109884	11896677	74236908	15553299	58683612	29432419	14600074	92342209	40451886	39336132	53336426	21205975	97472248	10684168	13418915	67961066	17595476	72027716	19297573	78445427	22626518	41700581	61527088
Minas Gerais	2014	20694121	87896858	12110379	10085699	58751671	37203372	39689744	4187551	16470184	21254906	22574458	84012365	35496998	11865085	28082983	42936479	44878317	7742229	10333073	7483125	86295013	83778351	83673302	24168489	31687418	41000732	1203545	75386896	15430098	59956793	29753882	14497078	93133156	41180411	39465973	53577324	21264664	96160917	10789103	1371892	68171185	16868958	70460291	19158696	76692024	2246253	42773109	60626198
Minas Gerais	2015	20757779	87692368	12516003	10014208	5635302	38438412	39683928	41779736	1614752	21113937	2257912	86568747	35535133	11811346	27818726	42829946	45326459	78120465	10380061	75249359	86658752	85544968	84039886	24383313	31635062	41064777	12225703	76849933	15376208	61473718	30066272	14560166	94297127	41696515	39503525	54354031	21402231	97976789	10898671	14050951	68449475	16624739	69539032	19108579	75579514	22493628	44421616	60553513
Minas Gerais	2016	21102857	87562828	12901726	1017109	5373315	39792368	39734473	41613892	1595159	20937101	22576613	90100622	35610947	11704818	28316504	43946074	46759274	7990097	10554972	76471881	87902092	88228455	84169029	25411154	31778873	41291629	12662384	79783813	15733868	64049945	31154816	14760107	95127541	42504703	39584393	55031944	21800763	10091328	11000486	14401297	68795697	16926988	71684607	19595238	7476963	22619974	45723873	61355927
Minas Gerais	2017	21556557	87175735	13347672	10438601	59074074	41182431	39359794	41505237	15795555	20736706	22576239	92573328	35632092	11605403	30197717	45719663	4791239	82554645	10827786	79504907	91040131	92784424	84403908	25857495	31984787	41597244	13099117	82998181	16021854	66976324	32324609	15167158	96124611	43153085	39568069	57296001	21910135	10287798	11107673	14666339	6912265	18053084	75139508	2021976	7333416	22477741	47456066	62532669
ParanÌÁ	2002	20620662	90190208	63626186	77101965	60503025	25266373	43293552	40001785	2260583	22772329	21676802	4579082	36030418	15330702	25902368	4809418	36145184	10298805	1328661	86287195	23277594	14277188	49373631	21645248	39484058	47764511	1061801	69706818	15127393	54579425	25373613	15589922	82804558	29322198	40359772	35589008	23186339	18141529	11496548	10149467	67103558	18549202	83088977	22983494	6973616	22922747	27941755	99932594
ParanÌÁ	2003	20797.43	89923157	66163727	78486584	58026066	25753256	43258414	40466693	22579625	22802725	21727585	47174911	35982433	15467249	25056363	48363735	37177948	10328304	13326102	87616235	23425758	14696637	49127823	22362846	39458566	4778895	10915231	71684778	15480142	56204639	25934506	1573235	8330381	29550482	40308273	35699612	23148531	18977642	11621222	1039499	67497357	18936975	83545752	23214714	68891335	22723499	28601048	96786407
ParanÌÁ	2004	20969867	89850815	68850914	80454883	59639458	26254919	43464637	4088602	22509517	22840782	21784108	49351254	36154053	15549841	24582919	48630156	38527319	10325415	13320013	86978247	23079922	14842987	49377354	23583928	39365543	47774173	11241775	7363407	15823738	57810333	26720889	15662925	84086311	2986615	40500515	35563225	2294698	19325996	11750317	10683495	67787238	19106818	83283777	23512737	67246002	22487072	29387918	93126701
ParanÌÁ	2005	20857582	89565186	7157209	80769342	55745903	26530338	43638763	41210019	22285742	22755209	21884979	49877062	36150295	15549084	23730632	47128018	38197656	99906067	12972002	86698718	22911986	15048885	49773556	23713744	39119217	47590417	11275679	74310376	1587206	58438312	26397867	15659498	84712006	30155865	40514172	35735416	22680746	1960553	11878485	10955112	68056348	18799471	79341724	22748936	65917915	22536844	30358952	90240135
ParanÌÁ	2006	20833307	89306114	74201584	81483441	51516781	27257977	43182693	41430637	21937492	22675133	21995328	52663074	36296017	15597631	22817787	46426655	3761235	98946198	12849624	86330194	22825056	15272951	50918903	24525606	38280872	46846201	11302645	75178833	16004259	59174573	26633032	15649995	85653282	30523981	40614285	35972534	2220677	19539444	11944363	11294842	68391364	18747302	77583356	22372751	64572632	22674681	3150992	87922195
ParanÌÁ	2007	20934355	89084084	77035156	82635583	47843029	28140802	42983179	41569968	212203	22560886	22073839	55517478	36645161	15580437	22339452	46405142	38038837	98254834	1270886	87485535	23210657	15814066	53747665	2525661	36621014	45278183	11472485	7647077	16350362	6012041	26592419	15767124	86571671	31326132	40943478	36497013	22115378	19516218	11916868	11638516	68730219	19048723	7713288	22376785	6351852	22568228	32713097	85796669
ParanÌÁ	2008	21144049	88896439	79812103	84974127	44438271	29124622	43268881	41771954	20494739	2243659	2219072	57950039	37038151	15639751	21801782	46889956	3881348	9804549	12623701	89238214	23781958	16496812	57277245	26449622	34630283	43370428	11712605	78113226	17039459	61073767	27245227	15959091	87401489	32207144	4136504	36314545	22182787	1957633	11855755	1193488	69042682	19319321	77932745	2263531	62391186	22492458	33791103	84492851
ParanÌÁ	2009	21260355	88827309	82709946	86444763	43402882	30206339	42950096	41898645	19724437	22246944	22251743	60279441	37457367	15673944	21512279	4695457	39157495	97165564	12460891	89180457	23849089	16833299	60514076	27336145	32824255	41663779	11957341	80231244	17673154	62558093	27659265	15968848	88395233	33142474	41752377	36848709	22176935	19756876	11824287	12223067	69307196	19415154	77444452	22683779	61405312	22486073	34748096	81665207
ParanÌÁ	2010	21356236	88604797	85610649	87784961	41511398	31246255	42848487	42003894	19166214	22118484	22343494	62484989	37622555	15650391	21036913	46724312	39504797	96191931	12313215	9014527	24144933	1731245	62744804	284944	31778766	40704553	12209568	82419189	18136543	64282648	2817645	16098545	89257912	33885947	41907402	37281738	2226257	19760866	11884127	12549178	69523938	19158701	76795428	22595603	60636677	22318201	35379475	80004196
ParanÌÁ	2011	21512402	88384354	88500977	88889948	39167034	3228699	42863951	42079498	18811833	2194836	22360315	63890429	37775192	15592176	20830298	46806211	40664569	96316418	12305898	89877893	24063989	17541791	64282654	29340463	31275513	40285922	12560482	84776868	18496098	66280768	28543576	1610696	90104118	34544687	42061588	38088665	22258134	19749233	12010374	1281718	69647833	19007776	76093433	22704509	59806206	22324299	36665955	77713722
ParanÌÁ	2012	21512494	8831337	91378601	88958228	37041611	33096588	42745471	42115649	18464047	21756989	22410118	66657076	3785347	15516696	2036402	4625231	41205209	94358337	12068956	89006732	23800473	17629681	65183487	29662421	30832645	39918979	12783988	86474774	18659505	67815271	28319998	1606223	90863327	3508179	42128014	3810743	2248035	19469952	12127298	13132118	69735315	18643634	74478528	22435264	58445175	22410379	37111645	75892662
ParanÌÁ	2013	21431871	88112747	94292168	88490076	35057419	33961136	42809563	42097647	18133836	21530006	22444383	68148751	37962879	15467656	1990986	45426992	41738092	9316015	11911539	87741138	23431549	17656544	65713013	29737744	30501212	39697101	12964961	87763318	18459007	69304309	28078391	15933855	9195887	35461865	42243835	37863678	2230338	19392597	12251514	13475874	69791083	18284581	72242224	22009082	57438168	22396366	37717518	73135216
ParanÌÁ	2014	21284998	87975525	97145668	87680267	34213215	34635721	42387743	42038852	17787825	21392048	22514555	67842317	3799548	15383561	19513757	4439061	41855707	91091138	11663643	86556329	23068144	17680109	66380646	2956647	30251041	39542358	12984889	87853906	17965077	69888831	27431491	15822749	92913185	35801352	42234253	37670391	21997031	18898758	12375171	13811864	69820221	17712444	69595911	21432126	56099972	22572912	38143303	70777679
ParanÌÁ	2015	21435318	87774269	10073682	87786981	32671043	35801453	42100468	41889606	17594229	21213511	22535355	69145532	38118919	15245486	19444615	44782153	42633353	9161532	11704608	86348853	22963733	17869395	66740707	30242307	30154953	39547626	13251117	89752759	17939375	71813391	27669888	15845891	93926735	3621615	42328968	37882595	22042047	18712944	12497648	14173224	69879706	17701796	69734387	21619722	54769009	22665459	39416908	70126137
ParanÌÁ	2016	21881258	87545586	10445752	88944513	33093403	37415414	42113938	41781754	1750862	21038061	22516252	72668972	38050758	15165494	20093359	46387466	44523529	94110303	11953323	88331134	23456879	18508539	67485512	31680832	30209644	3971416	13845928	93811993	18488853	75323138	2877915	16139888	95045197	36875656	4226215	38548649	22323715	18662777	12624786	14456261	69947217	18598228	7239906	22316121	53821991	22813437	40503941	70490868
ParanÌÁ	2017	22354451	87380547	10824052	91141943	3547644	38957852	42224669	41610901	17519427	20899405	22521899	74431815	38089939	14967993	21263026	48137285	45442331	97662512	12331857	91530792	24279364	19414371	67442673	32464853	30414532	40001355	14318744	97622766	18738933	78883838	30137778	16574685	9586824	37276212	42312408	40338223	22422079	1854907	12744861	14792527	69897772	195634	75775897	23013333	52931854	23057085	42272667	7200573
ParaÌ_ba	2002	19575574	89967964	73178978	65091235	57747742	36348068	33721747	37709897	21298451	23051723	20640915	51596546	2474098	85383921	35500531	44265439	45313907	65358057	9364577	8623548	22825859	13494633	47091877	11011472	31701093	39375131	13333501	87746124	19471022	68275104	11147099	15144797	76740364	27696161	28113153	38395603	17864851	22854614	10486926	97432842	63723816	20346339	78396063	20043287	10245064	19055571	14808074	81096596
ParaÌ_ba	2003	19703764	89984436	75084763	67058032	5949448	36804477	33736475	38083783	21032059	23031509	20721262	52308669	2482625	85809526	35960626	44892891	46912494	66919495	95102478	86955304	22733655	1372973	47113895	11253623	32040497	3975592	1371791	90003076	19812158	70190918	11482599	1518385	77154198	28355301	28199898	38514191	17735944	22844055	10604942	98909473	639922	20591351	8004303	20346526	10049315	18414227	14971732	78080727
ParaÌ_ba	2004	19833896	89794876	76704086	69562488	61247658	36528409	33917754	38445242	20831346	23051365	20800598	54123368	25049532	86289482	36027661	45509194	47209918	67392035	95331183	87808875	22697948	13968785	47617619	11612172	32329465	4010676	13977554	92325513	20145906	72179608	11947313	15266027	77772919	2893887	28441309	3850975	17848935	23022465	10726947	10097168	64204413	20825797	8019256	20937981	98798241	17980335	1508771	7824736
ParaÌ_ba	2005	19937205	8966291	78713898	71924091	55686913	3631485	3376647	38698126	20604068	22961462	20851047	55294437	25175018	8642705	35882016	45545557	47352298	64906696	92651617	91106128	23369826	14597209	47964485	11820887	32606247	40445068	14158768	93999664	20292105	73707562	1194834	15716023	78388214	29406903	28551664	38971546	18059723	23339712	10843754	10286484	64461713	21222667	79091772	21121016	96937157	18020458	15441656	77405464
ParaÌ_ba	2006	20082859	89632477	8064975	74116974	54417389	36508096	33657207	3885676	20353519	22788122	20932547	59621916	25433872	86327639	35387125	45907148	47169373	64075507	91681268	94721344	24296942	15372087	49406185	12136259	32485712	40386612	14373516	96337036	21136459	75200574	11987671	16139965	7900901	30001791	28799593	39704296	1833132	24132074	10902794	10479481	64710028	21719724	79311115	21351582	95545319	1824511	16108932	77379837
ParaÌ_ba	2007	20315836	89623657	82067291	75866724	53000187	36712863	33651791	38997696	19909251	22640186	20983145	6390789	25708521	86306515	3544263	47091304	47477216	64372858	9153288	97243335	25003963	16020377	51681133	12667382	3189278	39866821	14752415	99827936	220782	77749731	12459273	16379467	7974044	30776672	290737	40204056	18427225	24511374	10892188	10740924	64920929	21957117	7988299	22348494	93231773	18038788	16487957	77555595
ParaÌ_ba	2008	20451.77	89395218	82439369	77430493	53017277	36233023	33357608	39183279	1941095	22502073	20989604	67266808	26095995	86181803	35070737	47783452	48295264	64043158	90680139	98780756	25531181	16618791	55008701	13172801	31096613	39153226	15087111	10237067	22975388	79395282	12950479	16474082	80566116	31684042	29431755	40310261	18705968	24827961	10839793	10980886	65223401	22137102	80260278	22999783	90350578	17623203	16557838	77226692
ParaÌ_ba	2009	20458645	89347961	830755	78175989	5156295	35644122	3312315	39270206	18843414	22365416	2103293	69095864	26392397	85638304	3503645	47768047	48915622	63433832	89543732	99544189	2589863	17099106	58250584	13413263	30295062	38412259	15230673	10319851	23474605	79723901	1291579	16516592	81171989	32578818	29704712	40572887	18984074	25556454	10808954	11152167	6542677	21892844	78713049	2323804	88107529	17365023	16776609	76779907
ParaÌ_ba	2010	20442.07	89176758	83762589	79031256	51903793	3524855	33416936	39417584	18396614	22193928	2108837	71442227	2658424	8544179	34226682	47768198	49498532	62811182	8854801	1016548	26436746	1768802	60566189	13771007	29810965	38025168	15366187	10398007	23546368	80433698	13415521	16696217	82142021	3328938	2992593	40961697	19239296	25801466	10861473	11400188	65547736	21829263	77594617	23533804	86255112	17152969	1689933	75933197
ParaÌ_ba	2011	20497941	89074448	84951843	78823364	5054538	3535062	33143675	3941348	17877127	22103498	21073087	73581166	26868963	848347	34040533	48033413	50655475	62742865	87937079	10230776	26641632	1807867	62053604	14168192	29578598	37858432	15773538	10691182	23677649	83234167	1388466	16776638	82798355	3384967	30183331	40979477	19319699	25337368	10969178	11625565	65665015	2177791	77577582	23849341	83756096	17137007	17096252	75006783
ParaÌ_ba	2012	20492777	88992958	86462936	77983307	49132591	35588501	33219273	39478815	17426842	22000021	21095786	77102623	27056555	84264078	34303925	48228081	51583264	62180066	86759607	10178494	26554218	18301958	63028378	14599985	29415894	37758185	15918143	1074405	23262807	84177704	13982788	16740787	83422928	34291232	30378483	40623753	19258521	2503727	1107131	11834776	65742194	21599928	77363806	24040459	81425461	17274897	17307899	75047935
ParaÌ_ba	2013	20328414	88901016	87272789	76969794	46725578	35262109	33113003	3942713	16979262	21865326	21110341	79350386	2727936	84533567	33638556	47356514	52217053	61701501	85735919	10087163	26357462	18455444	63405785	14757256	2931315	37729156	16038202	1080235	23000804	85022693	1394899	16594272	84160065	34452637	3059066	39981266	1913528	24300756	11168237	12058719	6580351	21087679	74711774	23732305	78373299	17053896	17586126	72370255
ParaÌ_ba	2014	20016408	8870105	87817688	75178052	44850414	34613586	33016105	39414407	16538539	21778603	21107253	79188228	2744882	84181376	3295448	46085493	52211121	59408832	82797382	99324182	25965674	18425185	6369371	1474621	29264474	37760135	16024568	10790483	2256181	85343024	13816586	16382966	84956581	34602383	30750431	39035229	18796655	23238607	11267495	12270145	65886328	20476529	71791541	23103352	74978561	17197132	17501631	71384636
ParaÌ_ba	2015	19977168	88625465	88907173	73932025	44126427	34732996	32773771	39283249	16217726	21668461	21111501	80901814	27617334	83331165	32440631	45898779	53570276	59742896	82694299	98407611	25716772	18508443	63835632	15079749	29279422	37852731	16328842	1096016	22358441	87243158	14068303	16284487	85733055	34836102	30894711	38754314	18692708	22870878	11366742	12493887	65949194	20196449	7046181	23105015	72590675	17259426	17664528	70864052
ParaÌ_ba	2016	20153145	88383484	90168076	74176306	44285969	35061581	3268713	3924379	16032993	21622074	21102167	83514767	27664442	8228858	32914645	4650582	55009161	60420404	8325174	99695251	26015747	18921169	6393959	1550881	29435251	38086371	16844395	11331525	2285369	9046156	14375381	16488802	86511223	35142426	30933155	39066296	18736102	22942415	11460162	12758042	66071753	20742686	71598584	23305032	71105431	17674675	18014206	72169609
ParaÌ_ba	2017	20316963	88271324	92261665	75389325	47035305	35443878	32670834	39125977	15816177	21572828	21126202	84480238	27803356	81856699	3391904	47051465	54918738	60942444	83648962	10279686	26838342	19757205	63972851	1566828	29677948	38414063	17085398	1158173	22759784	9305752	1464124	16814932	87361115	35391434	31070438	40052319	18776955	22874252	11555534	129929	66180212	21305821	72923999	23391145	69637604	17988302	18736681	71168846
ParÌÁ	2002	15182792	91782623	39550014	3583291	20484417	17807834	36370296	37134634	23743295	24583487	20855626	31743083	26590654	9438941	15134048	29009182	3368725	56372046	88090112	48046475	11861956	67975731	46936642	82083199	2698273	34097852	83453137	49175635	11823757	37351877	51041416	11604075	7115123	2693891	30227684	46866978	13511536	20765242	96756386	74718089	63838959	93949654	6240705	12156802	98739006	2154623	20148863	10026899
ParÌÁ	2003	15310689	91623123	41434429	36448035	21163609	18253264	36585221	37607642	23142645	24634916	20889615	33283737	26683006	9335494	1520157	29415933	34206546	5701474	88318939	48199939	11853399	69489304	46938236	86206985	27190958	34342868	84964728	50267017	11884376	38382645	53635605	1164014	71519112	27184705	30341528	45747429	1341369	20926262	97783981	76145973	64131219	97985268	63540027	12376108	99324219	21258648	20714947	99422462
ParÌÁ	2004	15332417	9133709	42764721	37023401	20521946	18425699	36656795	37942941	22403726	24666084	20983598	34565365	26950001	92173729	14859087	29548813	34577179	56745428	87139337	46675385	11421733	68441551	47050453	88841881	27330637	3452225	86477734	51481421	11969512	39511908	54787163	11477789	7191613	27540262	30615681	44512852	13327872	20852995	98789703	78076358	64382599	10140625	62991711	12616514	99198883	21036776	2087216	97105545
ParÌÁ	2005	15350193	91343201	44459671	37470343	20142138	1872368	36275802	3818638	21926236	2461327	20996764	35472739	27114384	91456327	14508208	29320044	34470013	55438043	85330664	46850073	11474995	70069878	47016254	91504776	274229	34669272	87621283	52753979	12173413	40580566	56144596	1154762	7246373	27761038	30741964	43833565	13287286	21005428	998368	79657559	64529144	10399357	61841431	12553927	9878273	21019814	21521797	96093231
ParÌÁ	2006	15367178	91188416	45902718	3818306	19298977	19020959	36508698	3832243	21313617	24558609	21056903	37663317	27332731	92337866	14081154	29341521	33973505	54044464	83213342	46846988	11507976	71434891	48203621	93835632	27028488	34339459	88156329	53813873	12285955	41527917	56689568	11530822	73109734	28117944	30983601	43667469	13335251	21327356	10032915	81794453	647979	1067274	61519513	12596152	97811417	21181116	22194069	9336554
ParÌÁ	2007	15191.11	91113594	46136337	38713513	18487078	18500591	36489692	38485962	2075489	24423384	21123801	38001742	27653839	92755365	13767409	28566597	3351871	51495404	80046741	45077139	11029828	69304016	50712109	92939636	25983447	33375174	87471851	53611157	12339844	41271313	53900463	11228126	73917259	28892682	31302809	44147049	13512695	22230667	10013857	8374341	65068292	10520785	58918341	12242628	97272743	20941553	22660526	89303139
ParÌÁ	2008	15170675	9101741	46913502	39439645	17722113	18523967	36885133	38576886	20084056	24320601	21181656	39283872	28083715	93634577	13462611	28708596	33768381	50446686	78205743	43774606	1079044	6872654	53904121	94458023	24661357	32115015	88777637	54700323	12627536	42072791	53872471	10970126	74536575	29718298	31772228	43333252	13550021	22215067	99632607	86003218	65312878	10608042	5851889	12464625	94881958	20373735	23020058	85414635
ParÌÁ	2009	15149753	9111924	47726845	39907407	17053104	18552269	36397886	38729852	19314453	24179035	21239984	40540705	28555302	94790154	13355537	28763555	34301843	49761142	7666297	43186136	10713274	69338127	56574791	96511612	23419362	30938504	90540027	55957764	12913155	43044608	53933083	10838396	75191452	30425153	32195091	42757324	13555865	22590944	99392746	88161831	6563006	1078101	57660895	12614961	92596756	20141869	233934	83499626
ParÌÁ	2010	15240817	90767693	48896706	40343164	17070961	18839345	36532183	38839731	18738087	24073101	21292096	42714891	28886406	95361223	13220958	29191738	34984735	49740112	76113715	4360751	10867151	71237801	58322803	99967323	2257778	30178436	93366736	581185	13405856	4471264	55732136	10864261	76006546	30929227	32539627	4330418	13703531	23120977	99879486	90669975	65798584	11116224	57525763	12982637	91549133	20004429	23974476	82578354
ParÌÁ	2011	15149595	9089489	49820122	40289059	1648176	1887139	3668375	38891565	18125146	23976109	21340645	43310595	2914011	94950485	12848244	28772168	35156937	48622662	74250775	4290307	10714832	71195221	59400654	10106335	22130261	29805469	95369446	59968921	13566075	4640285	5654649	10742386	76752075	31306363	32808483	42398766	1364781	22949524	10097708	92649059	65995129	11064481	55507172	1291163	89019127	20084967	24241953	79885338
ParÌÁ	2012	15115554	90615906	51008541	40183209	15995795	19084247	36418922	38998718	17732434	23873055	21378491	4501976	29496672	95187635	12694214	2860248	34979932	48778598	74085742	43141672	10829176	7292926	60142963	10234114	21776527	29528961	96671722	61460114	13624588	47835526	57857582	1072918	77524338	31629657	33138565	41494961	13654503	22725689	10211871	94770861	66169232	10956253	53958002	12965979	86106194	2018924	25280769	7713237
ParÌÁ	2013	15168859	90420235	52978329	40143243	15661167	19766685	36580064	38996576	17347945	23795448	21451483	47347002	29690502	94759073	12755382	28971033	35642105	48679303	73448004	4346008	10972842	75016724	60699749	10543407	21429814	29271359	99862128	64007874	13835019	50172852	59931484	10733245	78415474	31891287	33348511	40771122	13650809	21720997	10322432	972616	66335278	11092266	54565619	13154045	81851578	2001671	25537903	7566153
ParÌÁ	2014	15301487	90424416	54718983	4011954	16036552	20378539	36823497	38985983	17031651	23718985	21530142	4952136	29902077	94471521	12885899	29687119	37086731	49370239	73741412	44051865	11156058	77457146	61204323	10957819	21205182	29126181	10411541	66828253	1407942	52748834	63321518	10790614	79209984	32261642	33584427	40267097	13730173	2102463	10421936	99353838	6645036	1134901	55827832	13559941	77994225	20215956	26150652	74845245
ParÌÁ	2015	15558153	90198669	57153961	40110425	16249229	21299004	36480432	39042725	16811311	2364463	21573645	52587757	3032799	93724928	12993919	30752317	38812842	50800336	75116852	45774939	11610558	81772102	61706474	11539793	21077217	29087393	10934094	70347522	14516025	558315	67542503	11046692	80101776	32621436	33976032	40571877	13954388	21261168	10536408	10209019	6674881	11750111	57642719	14156738	75465866	20667925	27561411	75494987
ParÌÁ	2016	16109091	90034454	62912254	40675024	18084738	23708372	37132452	3903342	16628041	23549524	21644739	57331882	30351625	9289566	13721541	32559058	41284122	52668158	77200403	51607831	13226637	94459259	62027176	12684325	21096931	29196405	11688588	75428955	15454118	59974847	73311867	12001537	80994728	32980341	34064869	41674438	14143919	21699289	10651379	10420743	66962939	12798882	60894623	14980975	73555489	22682343	30872604	82047417
ParÌÁ	2017	16487025	90054558	67461365	41263565	20123007	25234962	37330728	38964206	1649137	2346694	21708333	59572473	3051922	92425928	14679718	33572886	42213904	54087018	78974579	57341083	14751749	10649538	62171806	13162314	21204204	29391934	12089662	78514386	15821323	62693066	75318535	12907803	81877296	3345134	34252296	44523346	14446379	2215184	10760001	10598129	67169092	13746606	62473657	15253583	71313438	24639952	34367264	87385635
Pernambuco	2002	20935467	90027069	52114143	79612268	44221233	26123624	36615117	37861102	2634592	23185555	20373891	42817469	27314537	91780148	36604752	47066392	38656573	79261285	1130222	11122179	29666833	17084007	47568207	10345003	35336859	42944247	13120653	91457214	19096336	72360876	96948357	18106984	76073914	28152597	30976048	43832661	17902599	23364155	1044528	88760538	63880774	22310106	86832867	2162052	10598051	14802545	16686512	81660881
Pernambuco	2003	20851.08	89894394	54034508	81430786	43333042	26361124	36301849	38243332	25939926	2322797	20396713	43513341	27558874	92396412	36053174	46808662	38800128	79061774	11244139	10873439	28714679	16936052	47534546	10544891	35376755	43031894	13220909	92501794	18970718	73531073	97612129	17814484	76551414	28462738	3118906	42145157	17633748	23432888	10557938	90733528	64169806	22175262	85075946	21796165	10456912	14558058	16845814	79348038
Pernambuco	2004	20829344	89724113	55833359	82949634	42512684	26390155	35988529	38670776	25449388	23253048	20456149	4474966	27643126	92619171	35351685	46845747	39069086	78666791	1114307	10631945	27815302	16807469	4772456	10835052	3534469	43054541	13451976	94659753	19352292	75307452	1006932	17494514	77098488	28770969	31241978	40610527	17555019	2321026	10673336	92433786	64436377	22479703	83491925	22159751	10267549	14321369	1705633	76805466
Pernambuco	2005	20638139	89600319	57470741	84870605	41223244	2619313	36564276	38896735	24907658	23176552	20497101	44790192	2774828	92609177	34565701	45814106	38410428	76753778	10899268	10381332	27039688	16639934	47958801	1093571	35226794	42990387	13364391	94485144	19090627	75394519	10051044	17282635	77635918	28990573	31404707	39823711	17499799	23307528	10786124	94574213	64604095	2194245	80449695	21779634	10119211	14293455	17450121	75013077
Pernambuco	2006	20549.07	89470879	58645741	86610577	39980438	26137115	36055243	39057346	24329932	23072987	20508784	47155423	278873	92547817	33277972	45414331	37517841	7657619	10823367	10221238	26615955	16587456	49009781	1119144	34770627	42606668	13279919	94578522	19182166	75396356	10252342	17122917	78360451	2944725	31492823	39289799	17432539	23395956	1084664	96878119	64872144	21673914	7857677	21836665	10018408	14244476	17812305	73502823
Pernambuco	2007	20620072	89417107	60035999	88763385	39693672	2645036	36063991	39201218	23406006	22953293	20558232	49492345	28209991	92091064	32812137	4591.96	37480054	78336243	10905778	10204713	26636472	16827686	51344032	1162294	33968567	41878323	13311694	94999164	19320183	75678986	10655358	17104938	79097572	3015419	31816393	39387299	17273618	23650042	10823598	99361839	65121918	22161673	78200433	22306274	99951225	14064795	18403969	74164017
Pernambuco	2008	20590713	89154106	61256973	90132391	38004097	26622083	36091576	39322968	2223541	228403	20591875	51113744	28613047	91602917	32014206	46003584	37414215	78854541	10840801	10113523	26497964	16952823	54465408	12043433	3295704	40946423	13271217	94728851	19218527	75510315	109255	17023544	79893806	30863837	32222206	39283382	17035149	23790878	10764972	10161726	65348657	21998299	77131732	22598777	99278427	13930282	18788214	72575089
Pernambuco	2009	20486654	88980499	62682949	89724933	35542061	26816431	358675	39465942	21071991	22731556	20629208	52452793	29027109	90780439	30802716	45735889	37176413	79654681	10794756	99457422	26214847	17014191	5702327	1229938	32058646	40125046	13192635	94248743	18917928	75330811	110984	16840294	80663986	31415543	32613857	38625473	16566638	23853067	10733917	1040593	65630011	21483893	7552428	22720322	98093277	1386425	19267912	71675003
Pernambuco	2010	20431465	88863472	64134026	8975979	35014923	27146216	36040187	39546725	20218457	22594301	20698784	54094176	29314682	90340738	29927216	45818779	37070248	81607642	10909916	97483179	2579549	1699314	58703033	12652411	31505087	39648447	13268348	9517309	18732536	76440546	11460576	16710907	81433601	318.31	32918701	38413216	16194785	23684696	10775706	10678653	65787531	21133835	75426886	22914919	96720352	13853563	19769484	71118835
Pernambuco	2011	20587881	88813881	65757202	9058374	34342712	27643576	35740278	39658368	1959971	22524393	20730772	56248975	29332457	90531321	293336	46495669	38569678	84652496	11164141	96782727	25632922	17128619	60097214	13266731	31238095	39442682	13618202	97194861	18838577	78356281	11745316	16684421	8204583	32416867	32906487	38556732	16325397	23480227	10884913	1090318	6597829	20908981	76478705	23399043	94923401	138679	20330009	6996402
Pernambuco	2012	20471762	8874604	67169746	90763495	3290419	27642664	35368342	39698798	19000699	22335682	20737396	57746019	29535986	90055218	28762503	45879478	38696564	84597968	11091141	9549176	25316487	17159598	60785583	13487491	31018237	39295215	13627645	97174921	1858116	78593762	11865738	16572922	82769783	32851245	33072819	3814526	16338005	23310965	10985989	11151393	66073572	20478989	75255334	23010149	92809845	13994739	20730545	6873629
Pernambuco	2013	20371344	88575752	68665642	90320673	3205756	27746124	35353868	39696378	1841102	22272356	2077644	5936224	29796423	89566889	28299234	45320503	3925997	86114532	11182103	94776208	25139767	17284775	61387501	13815028	30804523	39155109	13711818	97494739	18153867	79340869	11965528	16504995	83505882	33203107	3333181	37643291	1624545	22794357	11089037	11381701	66181244	20331181	73746637	22715247	90035873	13975489	21496819	67179825
Pernambuco	2014	20283465	88377785	70174744	89596466	32070126	27994537	35470438	39665314	17902489	22145643	20797479	60262485	30063126	89696817	27662271	44986543	39944489	86598779	11176428	92703497	24617726	17187144	61812672	14191971	30734848	39171344	13896083	98678888	18024217	80654669	12221729	16297487	84364983	33714114	33610168	37371719	16336319	22170206	11183031	11612142	6627381	2049024	73140021	22446812	87102768	1416041	21818884	66364563
Pernambuco	2015	20647299	88219383	72392204	90917126	32922157	28843335	35637701	39587033	17637167	2207321	20823996	63712463	3002759	88534203	27960376	46621235	41882443	91205963	1161749	94252362	25027681	17697481	62667965	15207787	30736813	3924899	14519519	10300597	18542171	84463794	12810788	16520448	8512178	34561676	33591358	38173077	16726753	22447283	11287542	11827998	66359204	21318573	76233514	23264768	85043068	14304144	22378458	67592567
Pernambuco	2016	21303035	88082787	75368729	94414075	34203823	30065726	35556831	39483917	17503915	22023033	20858049	68225741	30062981	87956848	28991937	4933999	44125113	9672135	12180389	99197253	26341583	18844518	63107426	16391835	30848206	3944711	15378571	10935466	19702444	89652222	13680045	17215674	85989006	3553309	33618664	39932934	17289107	23370855	11383377	12080517	66563409	22895753	80436646	24737205	83906792	14870714	23231985	71394691
Pernambuco	2017	21895.75	87940453	78199776	98577576	37450924	3104866	35772507	39434445	17432109	21951128	20852068	71576829	30330261	87679586	3101203	51749072	45613361	99763214	12504626	10654167	28343738	20505884	63424938	17087251	31101984	39772998	16086482	11494843	20464285	94484137	14504727	18058171	86710136	36202856	33907513	41554813	17800037	23620802	11476172	12273236	66695917	24286093	85561407	25807632	81677879	15331805	24687124	72855003
PiauÌ_	2002	18560068	91441368	56616573	60995752	36821125	30238309	34173155	37322687	21744963	23642344	21220695	31351187	23417271	7909977	24424898	44043223	33861142	52575116	81855243	53717426	14181175	77418991	46725456	9655011	34230508	41659869	9950965	65210291	14607054	50603241	72185257	1242443	74293594	28705014	26834587	42156879	20859557	27786375	10058176	84429636	63580908	33071451	92250043	18714618	10577509	16558912	13587999	93123001
PiauÌ_	2003	18767789	91152718	58898502	64084662	36256268	30283884	3344985	3776098	22045547	23595646	21282391	32700136	23627182	78601556	23583046	44627822	3432821	52819214	82513452	56143225	14667078	81846954	47052666	99371475	34765613	42241037	10226505	67561993	15197736	52364264	74032852	12802963	74754234	29274033	26972166	41509911	21297644	29174374	10195751	86881046	6386637	34585483	92361493	19136956	10662551	16756018	13966285	94655548
PiauÌ_	2004	18794902	91061111	60700882	6639502	3574802	29952438	33446727	38103809	22137137	23552929	21331293	33517666	23733625	78455534	23284244	44254805	3593291	51516718	81212646	56303864	145586	83022369	47301376	10060772	35203464	42748071	10600692	6974447	15612277	54132196	75414001	12921777	75446075	29687613	27078297	41022182	213924	29410057	10331333	88794479	64078607	35653909	90243994	19045532	10564055	16869072	14200587	94067924
PiauÌ_	2005	18761088	91049805	61768768	68921344	34088566	29333841	33380446	38348932	21989063	23449141	2138284	33913813	23865385	77849822	22655362	43736201	36087695	49652325	79106586	56974591	14633093	84788582	47624771	10105075	35496664	43097665	10762606	71225427	15798891	55426538	74970741	13093335	76010002	30096313	27203428	4061068	21613109	29614336	10472219	91064148	64218219	35665576	88394391	18918422	10376378	17005201	14255776	93938606
PiauÌ_	2006	18537818	90756271	6156995	71085406	315019	28176053	33455229	3848844	21620222	23281282	21427208	35222058	24107801	77118139	21422731	42250723	35583771	47254373	76188379	56817993	14565718	85332855	48729324	10032964	35260516	42945297	10759581	71714789	15721851	55992938	76437546	13023242	76847809	30490781	27453327	39861149	21868759	29980642	10550187	93312902	64393036	34273248	84127063	18420858	10193372	17029819	14055588	89707619
PiauÌ_	2007	18309885	90606636	61928253	7276651	28919033	27514294	33376901	38605911	21032562	23144859	21488542	35850427	24343763	76654487	20447928	41092295	35296423	44779828	7291228	56288501	14447191	85731255	51378239	99629547	34200208	41958118	10711205	71541608	15528203	56013409	762733	12886782	77579117	311772	27681454	3922665	21597684	30348074	10545319	96122875	6460011	34051315	80441583	17980383	1004385	17048342	14099288	87023163
PiauÌ_	2008	18068123	90518806	6245332	73953961	2748406	27050598	33269756	38765125	20380891	22915333	21482486	36301153	24584866	75311003	19460741	40127671	35262564	43003696	7029137	55995117	14443134	86854485	54345036	1003993	32833661	40674216	10698865	71478546	15526414	5595213	75341774	12759203	78405571	31820477	2791184	38041683	21390448	30326851	10511634	98197565	64829657	34032523	77284875	17637355	97704887	17061668	14143732	84205841
PiauÌ_	2009	17931988	9044548	63449306	74949957	26418985	26857727	3284359	38857635	19760304	22764816	21476692	37147987	25012844	74712925	18756763	39557354	35714719	42213651	68834802	56684729	14736856	89904503	57296627	10223232	31421442	39353525	10803264	72092523	15567273	5652525	77909889	12764827	79320831	32515857	28297201	36835228	21153751	3069845	10497979	10096667	65066199	34008749	75081531	17519313	95343437	17138805	14468076	81645874
PiauÌ_	2010	17997213	90363182	6545153	76297339	26404291	27416705	32585747	38926498	19336461	22565454	21490211	38852143	25265894	7460382	18217604	39856372	36671481	42481363	687995	58174371	15210817	93706535	59378738	10756157	30443988	38456888	11168341	74804297	15970889	58833411	82838188	12905505	80128998	33173898	28524467	36757526	2101516	30513004	10561879	10430241	65175415	33945505	74688336	17896932	93134308	17296547	15007588	80491966
PiauÌ_	2011	18274.66	90121941	67348801	78429205	26883574	28048029	32332389	39010382	18991112	22425423	21551616	40967736	2540741	739217	18267639	41070483	385.78	43604272	69768597	60019244	15764375	9828373	60708218	11448759	29941165	38029263	11780388	79030634	16634062	62396576	88899521	13094105	80881012	33957892	28640646	37325966	21340996	30645487	10676351	10628738	6520127	33955954	75846204	18774508	91257118	17384562	15521122	80876694
PiauÌ_	2012	18460461	89941582	68761833	80636737	27479969	28335498	32365975	39006522	18648038	22318308	21527032	43776827	25569019	7368391	18205243	41998267	40604559	44102954	69966699	62283624	16416757	10345864	61909824	12027763	29437003	37595883	12339316	82603534	17174335	65429199	94304474	13264282	81588806	34948343	28805616	37247238	21675616	30663589	10787454	10882242	65296582	34173535	769151	19417581	88668381	17459539	15730192	80191063
PiauÌ_	2013	18527709	89863701	70126686	82478589	27320074	28423413	32019215	39054617	18350281	22192289	21564249	4545445	25681881	7335279	1812731	42152754	41764594	44401202	70128436	63991541	16892267	10737965	62969421	12407577	29016748	3725426	12666238	84720532	17449878	67270648	96870384	13378989	82375099	35830936	28883802	37674652	22263034	30832169	108995	11155363	65351721	34299216	76003918	19597966	86443115	17382757	16260288	7772364
PiauÌ_	2014	18560654	89805794	7152758	83706158	27776667	28475696	31978455	39006232	17988576	22098825	21549133	46561928	25947811	72901926	18040181	42348291	42855814	4408353	69419446	65240674	17244553	11080817	63833305	12744456	28674469	36986978	13029608	87264209	17895441	69368774	99632652	13454507	83125092	36816772	29145655	37967407	22603978	30498442	11009069	11386844	65447357	34323926	75955493	19751177	83771561	17616768	1648225	763358
PiauÌ_	2015	18662869	8958255	73457962	84738062	28291319	28886261	31697874	38967484	17634441	21992487	21557719	48094435	26032404	7242671	18144743	42857383	44096225	43859332	68814514	67282031	17833354	11577225	64018349	13124774	28447345	36844229	13441899	90171106	18070648	72100458	10197207	13663209	83968826	37322385	29202188	37882065	22750227	30080519	11105079	11605092	65512897	34991995	76468158	20007742	80821968	17996643	16887112	76932549
PiauÌ_	2016	18742336	89454308	76067398	85277728	29417387	29348816	31490502	38887643	17311908	21970547	21579025	4905128	26107605	71674061	18235316	42736211	44546057	43774493	68445752	7031795	18656749	12229671	64143066	13543892	28379129	36859772	13710763	92418542	18337776	74080768	10344266	14105505	84806427	38281354	29256655	38380928	22889845	30540251	11215474	11860633	65622247	35399033	74736047	19977919	7954641	19145538	17792936	77652367
PiauÌ_	2017	18894959	89284103	79107414	87133374	31317347	30055096	31515799	38768869	17017833	21870756	21559206	49201908	2609745	71684303	18897144	42999229	44329477	43988058	68562897	73527966	19546313	12934447	64252403	1369465	28502292	37065723	13841239	93942603	18238452	75704156	10419655	14558961	856343	38927356	29249031	39558929	22998247	30839912	113145	12132186	65735046	36455698	75389368	19848452	78311462	2010408	1898505	78783943
Rio Grande do Norte	2002	18233836	90844864	62856316	69429443	30140795	31795264	35711718	37860349	20906026	23195494	2097301	53822031	2686989	76467934	21123524	35744888	33279874	44034393	7053454	65409241	17436061	9971347	46992222	10850165	36189044	43807532	10675986	73245233	15740523	57504706	93970421	13248934	76184875	27795502	30441061	50489285	17082072	17082109	10472923	92767363	64220007	20351556	52986017	17272428	95246773	14522002	14435855	71399727
Rio Grande do Norte	2003	18130912	90701134	65063072	71171521	2963969	31797061	35833294	38366333	20504472	23218037	21144023	55022078	27087812	76368136	20473865	35113088	33059891	43611496	69772229	6685257	17727281	10326501	47254002	11084998	36410333	44092514	10731417	74061566	15840366	58221204	95307281	13421138	768218	28205762	30671143	48641415	1708812	17521885	10593365	94363346	64519122	2043788	51187247	17027316	92803368	14376114	1481876	69702667
Rio Grande do Norte	2004	18113459	90631836	66721802	73017816	30804844	31470465	35893853	38767508	20190923	23204716	21253818	57591815	27116602	76174154	20325543	35108962	33066177	4354852	69406799	67355151	17728436	10535338	47662952	1137635	36488156	44231259	10909589	75861432	16033093	59828333	10040464	1345769	77431038	28679611	30705986	47372463	17160023	17848595	10723602	96468725	64870459	20662909	50100302	17250824	90476997	14183317	15131074	66622612
Rio Grande do Norte	2005	17992717	90350601	68534767	75226917	29499956	31116614	36088846	39060037	19899918	23126516	21355437	59020653	27355156	75570354	2002941	34157771	32543356	42437888	68051276	68441858	17932457	1082571	47916134	11524426	36539734	44354373	10904315	7634184	15949519	60392316	10362218	1360925	78146416	29075528	30964039	46668392	17151425	18246527	1085499	98764935	65255304	20244814	48126456	16765649	8866346	14234108	1557288	65112869
Rio Grande do Norte	2006	17863268	90224655	70073334	76882593	28090244	30874023	36025183	39276556	19572595	23057747	214	62891936	27582935	75706377	19659608	33475212	32237567	40974252	6628739	6936568	18201874	11174225	49203533	11694833	36029587	43933374	10900942	76626324	16124199	60502124	10493042	13702959	79037888	29578647	31185453	46005806	17144867	18468216	10937705	10092928	65548846	20052409	46466327	16448774	8696196	14348936	16025572	63143696
Rio Grande do Norte	2007	17928496	89984879	7170797	78256989	2665694	31338522	35625095	39471826	1921277	22933472	21515172	67504015	27964115	74827499	19278644	34005393	32822186	4120025	66167462	69818219	18439079	11530792	51745491	12131141	34757565	42758725	11177686	78821289	16584509	6223678	11028615	13629083	80011604	3025264	31526625	45281349	17004288	18307014	10931585	10371186	65911493	20658775	47624884	16779601	8512117	14067322	1641691	61893772
Rio Grande do Norte	2008	17962975	89883064	7270993	7858125	25551811	31597382	35828505	39660657	18772212	22784071	21585059	71377563	28403276	74240675	18870578	34568213	33609726	41455734	65971423	70220782	18686694	11884684	55012287	12535435	33048248	41119092	11463721	80908447	17004045	63904401	11411449	1355933	80708427	31043707	31986128	44130215	16825526	18001099	10892373	1064781	66230096	21304028	4800527	17258921	82722488	13802815	16541416	60905754
Rio Grande do Norte	2009	17817506	89776634	73635002	78860352	24004957	31563028	3564332	39759128	1829583	22628544	21678502	73348351	28906063	73791614	18239973	34014653	33325208	41263406	65289807	70987006	18997058	12280614	57935383	12640337	31522974	39683368	11457844	81148535	16918857	64229675	11471728	13549686	81603951	31808945	32470398	42908337	16611108	18091066	10880975	10917724	66498615	21080791	46482007	17085292	805224	13634574	16689945	59570576
Rio Grande do Norte	2010	17771969	89602295	74323669	78914954	23174124	31267505	36054339	39970596	17930026	22468023	21733484	75604258	29177109	73353395	177963	33556108	33289429	40828775	64548914	7242984	19362234	12701078	59961445	1287296	30474866	38723953	11526677	8187901	17002344	64876666	11709129	13712976	82490898	3250802	32782543	43298161	16614885	18929119	10947318	11175179	66753833	20861237	4565094	16863368	80185226	13689423	16803854	59106205
Rio Grande do Norte	2011	18236438	89454475	76125626	80953534	23433155	31706775	35620615	4001608	17835226	22352037	2178055	81674919	29497044	73618002	18068958	35262996	35692441	42406573	66295325	75326752	20156117	13423204	61598164	13722935	29963342	38299939	12277803	86988098	18076308	68911792	12701692	14121852	83365944	33384134	33059105	44859039	17162325	19937361	11071869	11430195	66915454	21534987	47776001	17968956	80348793	1386752	17536421	60556499
Rio Grande do Norte	2012	18432918	89255249	7794091	81191681	22910727	32008749	35333459	40055499	17646109	22224062	21799591	87148256	29744408	73306952	17985741	3587.29	37104694	42847946	66601465	77770251	20874606	14114761	62711235	14328558	2949827	3791954	12781683	90615906	18631876	71984027	13135089	14414934	8421273	34149802	33277752	44966354	17438411	19954586	11194453	11673552	67015265	22109586	48026056	18384146	78378967	14008916	17930784	60955475
Rio Grande do Norte	2013	18522611	8908194	7926403	81234186	22603035	32005835	35407743	40052792	17468884	22040344	21803351	90673122	29924309	72718248	18083704	36026951	38276703	43391153	67067279	78890692	21192705	14539375	63667084	14693456	29110056	37617181	13130575	92938599	18758643	74179962	13433832	14559841	85071251	34928116	33465084	45451134	17726439	20020782	11317061	11909975	67116809	22498219	47636581	18514921	7636367	13989753	18483942	60890423
Rio Grande do Norte	2014	18541873	88954552	80489166	81166888	22505337	31902817	35375245	40052567	17260526	21931749	21813139	92878761	30072588	72448773	18007544	35957043	39128525	43323642	66822198	79196851	21309819	14829488	64259651	15054056	28784174	37370959	13475774	95541846	19116475	76425366	13691997	14602751	85867882	35676389	33610111	45527626	17919698	20050102	11431129	12182986	67233301	22472162	47090622	18516681	74299728	14210817	18790075	61138229
Rio Grande do Norte	2015	18903314	8890007	82918442	81756177	22968487	32714951	35585167	40009747	17170338	21770952	21840726	97599535	30243217	72695932	18454134	37283337	41332175	44609424	6813288	8080401	2176355	15334673	64595161	15736761	28635806	3731091	14139576	99985168	1975183	80233337	14253934	14818176	86751068	36352277	33801735	46239704	18166953	20466314	11545288	12413961	67350354	2322272	48785861	19262205	72410805	14361936	19431698	62139984
Rio Grande do Norte	2016	19431592	88772415	85874641	8376759	23928347	34228491	35079732	3990267	17207114	21695889	21860732	10365257	30202284	72085938	19145174	39298259	44127213	46917651	70735828	84585364	22767747	16222672	6512825	16968437	28606461	37370859	15022483	10602001	20607346	85412659	14959914	15355009	87643982	37486163	33710258	47913631	18826392	21489967	1164706	12677193	67412457	24416266	51635901	20361954	71459961	14838814	20441029	64766602
Rio Grande do Norte	2017	19875934	88529518	88384979	87378918	26224867	35154535	3488147	39796375	17218916	21603493	21862155	10724988	30401571	71605473	20084276	4088241	45077298	48587042	72674231	88705267	23872069	17179056	65353546	17699553	28791467	37636588	15692927	11177509	21217065	90558008	15676883	15862214	8845118	38366925	33889717	49695435	1935994	21999514	11750682	12869853	67455896	25597762	5429079	21110383	69892197	1506892	21607626	65597832
Rio Grande do Sul	2002	22765729	80248077	67557762	64149286	72352821	29476346	43584762	40888535	23670567	19733223	22184515	69365625	36032883	15459282	21360464	50076274	38794403	15238224	18504963	89352899	24627359	15714233	50471066	29351535	48925562	5762486	10936989	70429578	12954298	57475281	38361218	15773412	86992981	30982343	40391354	39757813	25153604	82687187	14376808	11346505	68588446	14038919	90617517	25483889	65889534	21307301	32617985	85592842
Rio Grande do Sul	2003	22907.48	80134369	70848816	65795166	73080986	30264172	42940435	41343661	235789	19648518	22197476	71348224	35826881	15538047	21268005	49942891	39593347	15227653	18500176	8844798	24181746	1577787	50421364	30448013	49010797	57760742	11209771	7237677	13242877	59133893	38823755	15729076	87499474	31190561	40120922	40172714	25255746	84069967	14505649	11610891	68817548	14223979	90435388	25269548	6474807	20946562	33601044	81357315
Rio Grande do Sul	2004	23011521	79982597	73034492	67368561	72839882	30577615	43020806	41687299	2349951	1953709	2225983	7424849	35680485	15609808	21151711	50027705	40717441	1517791	18438732	87792291	23821944	15859955	50967999	31285718	48858142	57660022	11532417	74492371	13472969	61019397	39477689	15640577	88018784	31537024	39982563	40088596	25401213	84034252	14637354	11910508	6900943	14242471	90592841	25310916	63169304	20500517	33903103	76686539
Rio Grande do Sul	2005	22731.98	7973587	75917107	67719836	67117195	31072861	43078279	41917365	23177426	19400974	2234416	7467577	35591114	15531925	20528528	48483647	4031366	14605549	17839557	85779449	23152084	15732089	51111614	31534958	48608365	57485522	11609661	75678229	13529314	62148914	38627487	15461493	88771538	31718326	39898945	39268429	2523485	84307146	14774274	1219426	69124438	14224408	86726459	24375967	61743786	20423193	34848476	73444862
Rio Grande do Sul	2006	22690143	79652702	78900444	68214697	63281006	31906131	43068447	42057858	22796951	19323473	22359378	7855711	35638332	15462406	20158311	48092319	40581787	14260059	17467264	85423322	23022385	15913101	52293678	31938022	47514694	56462219	11712279	76442206	13623575	62818634	38271603	15451444	8947525	32031586	39945175	39414261	25330853	8501893	14840482	1248775	69427722	14109828	84971649	24152559	60522385	20489262	36172234	71569664
Rio Grande do Sul	2007	22884742	7956292	82074623	69999219	60018669	33135513	43063836	4220878	22372127	19174513	2243638	83686171	36054283	15408873	20146559	48761602	41163736	14070104	17253811	86143829	23267255	16359726	55040375	32918997	45247836	54296075	11918616	77929779	14080525	63849261	39215097	1552392	90482384	3280726	40360668	40588245	25527934	85037966	14807651	12811033	69662115	14333107	85019476	24525295	59096123	20400917	38130089	70437126
Rio Grande do Sul	2008	22848205	79280266	84978058	70450989	57278187	33989069	43175993	42308923	21768846	19104969	22473558	8618535	36401234	15241158	19736922	48505249	41552502	13536097	16659215	85265332	23101421	16549155	58525036	33507669	4254068	51676135	1198541	78214386	14210443	64003943	39075998	15436642	91354538	33562531	40718834	4138879	25691895	86140862	14740453	13120128	69922162	14555533	83432855	24353076	57695026	20325485	39256802	68694595
Rio Grande do Sul	2009	23000.6	79181374	88158081	70600433	55235905	35228845	42759967	42375223	21159187	18959965	22547934	89987593	36768772	15095654	19744075	48972026	42530771	13443525	16516385	85145172	23119118	16869104	61811733	34168198	39969794	49203503	12190466	79291724	14483977	64807751	39433163	15480942	9233712	3428736	41044765	42353703	25897968	88903694	14709338	13484372	70208911	14809871	83668329	24536594	5674548	20428436	40805645	67754623
Rio Grande do Sul	2010	23072238	79053719	91406059	70256586	5117717	36562506	42432709	42489804	20586778	18812981	22569101	92626171	37164017	15021097	19510419	48866304	43271967	13254287	16275568	84300043	2289726	16993871	64112434	34671509	38413129	47729861	12409963	8074953	14707132	66042395	39334189	15442106	93167297	34941852	41407284	43576218	26061942	89283171	1477578	13836873	70403357	14907246	82559052	24402192	56145157	20466818	41622318	6712513
Rio Grande do Sul	2011	23105754	78911316	9483831	69649774	49459072	37828198	42288332	42527356	2002195	18654613	22620175	93001051	37417583	14969566	19218501	48566602	43889975	13110042	16085151	83599347	22678812	1709473	65582893	35331073	37578107	46983032	12611379	82148987	14860406	6728858	39202829	15434012	94049232	35427148	41646416	44748348	26403592	89443426	14905014	14165305	70483154	15052306	80941577	24192939	55763042	20564833	42954929	66113091
Rio Grande do Sul	2012	23190857	78613815	98024925	69143439	46661942	38857642	41778464	42557901	19497993	18501236	22642012	9643115	37526787	14939462	19021233	4840147	44620523	12873135	15797872	82940411	22444141	17187717	66960037	36197815	36873572	4635332	1283.45	83649408	15016371	68633038	39185556	15432181	94797523	35973694	41704636	46285969	26937982	90900364	15044218	14393615	70530933	15203557	79780737	24037754	55774536	20706366	43790447	64548935
Rio Grande do Sul	2013	23412.75	78435524	10157455	68768646	43901985	40229367	41680803	42514688	19018297	18293831	22695232	10076634	37671551	14836388	18678056	48783145	45903961	1291406	15798379	82400885	22255591	17340622	67994339	37394684	36253699	45829437	13198558	8601098	15280667	70730316	39826035	15426205	95757401	36453937	41839634	47302071	27458258	90669708	15179146	14804957	70553284	15549631	79807611	24210063	55526276	20599211	45074886	63772717
Rio Grande do Sul	2014	23399.68	78449783	10493392	6790838	42886425	41144711	41725965	4237662	18583125	18117052	22682092	10032842	37852982	14743409	18581232	48185405	46130014	12540011	15389489	81234686	21871107	17304073	69034416	37792587	35806451	45470435	13304249	86841461	15318517	71522949	38984991	15373318	96639801	36872159	42025578	48522224	28047635	90214834	15312279	15143575	70600745	15516151	77839825	23763457	5586047	20819027	46418964	63117466
Rio Grande do Sul	2015	23408301	78304504	10851873	67000616	43093033	42207776	41648164	42234033	18163855	17912596	22729033	10104118	37922157	14625579	18533675	47759731	46325311	12385776	1519953	80385315	21574577	17333809	69438606	38222821	35481842	4525954	13425782	87867346	151448	72722559	38424142	15344921	97776962	37217874	42086971	49238701	28573395	91804256	15447618	1549542	70598071	15706358	76460913	23425842	56412983	20919559	47672112	61976177
Rio Grande do Sul	2016	23961117	78038094	11238549	67813074	42894798	44134268	41470623	42108716	17912555	17740334	22672499	10533951	37851051	1458271	18992462	49583462	48372287	12793743	15594382	82142822	21979227	17921349	70042595	40245493	35473883	45351529	14065657	92218359	15860022	76358337	39609155	15610808	98776505	37764456	41998112	50353439	29358481	93622637	15577182	15867221	70592914	16528639	79934363	24273264	57351131	20987211	48458408	62472576
Rio Grande do Sul	2017	24718.82	77849663	11665978	69537189	46416168	46241196	41374326	41918262	17681561	17531246	22681096	11000833	37876045	14473332	20270204	52215225	5028866	13477285	16283264	8589505	22930956	18951231	70604179	42117606	35678836	45651144	14683717	96482092	16237152	80244934	42355585	16137228	99723083	38459305	42013477	52878448	30144528	93360538	15708824	16189262	70483929	17419728	84982947	25504536	58001209	21100777	50543835	64433899
Rio de Janeiro	2002	23392467	88795441	89783997	62195129	76787971	28368915	45454364	40874725	22802614	21864527	21417207	73342752	38362068	10451773	39730753	65285249	57113824	12834851	16179053	89510553	2452038	16057338	49774624	26821915	34744513	4442626	17710494	11980756	24306914	95500647	20915514	15759484	96817451	3704982	42907501	46985748	17905705	16187847	12120633	11214181	67972913	24005432	12427402	32210015	80084	18941875	32862068	11014143
Rio de Janeiro	2003	23296848	88603767	93670143	62167914	72789436	29079904	44864068	41263443	22614397	21917532	2143979	73448343	38258121	10525645	39928351	64324346	58308606	12501053	15831625	88071387	23885666	16035548	49650429	27181454	33980954	43737592	17818815	11971882	24069728	95649103	21143832	15595735	97566376	37259058	4274453	46860466	17833571	16675699	12217294	1148114	68206036	24007455	12049243	31738716	78883049	18550295	33623211	10807202
Rio de Janeiro	2004	23135811	88610825	97215004	62422498	69504089	29505682	44854369	41550436	22301675	21979668	21442279	75347571	38104481	10527301	40091769	63356465	58820844	12057882	1533219	87246881	23455183	1612655	49693348	27555579	3310986	42925052	17827551	11931482	23669154	95645673	21072359	15477212	98151909	37332043	4258992	46282272	17691057	16548264	12298676	11729954	68407062	23815364	11592316	31498293	76324371	18167522	34278782	10337868
Rio de Janeiro	2005	22768816	8843959	99995728	62390149	6125399	29741727	44519353	41790106	21901617	21980677	21477495	74915981	38159542	10544529	39747723	6128394	58115112	11440085	14652096	85259894	22735396	15979359	49877525	27508237	32211603	42104773	17664727	11840034	23280826	95119519	20720311	15239781	98931694	37547787	42611477	45943501	17573117	16630562	12397726	119624	68577856	23324493	10913375	30542461	74846901	17990805	34765507	98871719
Rio de Janeiro	2006	22793277	88302216	10271587	62439819	53860794	30493958	44316921	41957428	21515266	21914888	21498595	80404377	38244312	10464242	39929047	61367344	58404437	11124346	1428979	84008807	22302625	16014812	50984028	28249899	31107663	41084094	17785514	11932606	23323779	96002295	2095489	15110042	99764305	37831143	42676006	47094841	17562849	16676008	12424399	12215912	68737848	23358295	10792284	30734536	7411219	17841797	35375824	96995079
Rio de Janeiro	2007	23114541	88035477	10560587	63630774	49491615	31487085	44295926	42036041	20924008	21829098	21548552	85750179	38460522	10442883	4110939	62571836	60513794	10995735	14092124	84887372	22535632	16542976	53416721	29695175	2966329	39707562	18164053	12100895	23841653	97167297	21392534	15231654	10044272	38863995	42890114	48950893	17910069	17190449	12354145	12539833	68987683	23634091	10803149	31594731	75168365	17772219	36652664	96643127
Rio de Janeiro	2008	23225301	88019798	10853248	63314618	45140106	32310883	44113903	4212959	20208705	2174712	2158345	89007044	38936127	10440334	41791608	62963452	62083667	10719604	13734036	84717047	2247585	16833736	5648579	30824365	2819538	38315192	18332537	12113179	23791512	97340283	21612659	15212966	10119814	39706586	43347515	4961293	18083061	1775082	12248677	12904151	69244696	23564519	10636516	31992556	75988113	17800367	3772039	96069847
Rio de Janeiro	2009	23174893	87817688	11113364	61954712	40396412	33013779	44290104	42227798	19454601	21615221	21618742	92223911	39279144	10432074	42699432	6249167	6250235	10343782	13271783	82836432	21972066	16789368	59499134	31575299	26941635	37148404	18277316	12016896	23350172	96818793	21706467	15025287	1020677	4036842	43708153	50345783	18244826	18097176	12175999	13253701	69441235	23076195	10350022	31806719	76101227	17771101	38567863	93907494
Rio de Janeiro	2010	23087313	87650383	11389287	60143854	38038376	33871027	44042664	42313428	18881882	21499838	21661456	94476728	3961322	10350923	4331767	61953433	62591888	10065552	12927314	81052509	21471344	16702434	61430798	32481058	26215048	36490298	18262601	11994073	2278893	97151807	21654799	14823347	10275249	4032142	44017483	50420666	18157668	17784792	12201961	13515412	69568958	22297411	10056385	31664829	74800163	17457754	38774544	91477905
Rio de Janeiro	2011	22899299	87443192	11638231	58529919	35762337	34286801	43892336	42301859	18326924	21385178	21693004	94411116	39872543	10379648	43849426	60615127	62231879	97258313	12516523	79463867	20991646	16594128	62647366	32814911	25901303	36250909	18129896	11897959	22039717	96939862	21358701	14672362	10349607	40809573	44261776	50838829	1804463	17720407	12293626	13802512	69759491	21288174	96013403	31010249	74181885	17453333	39120167	8924585
Rio de Janeiro	2012	22793781	87447166	11908081	57047479	32301376	34739236	43345084	42309317	17858894	21261793	21769255	96249323	40126797	10270866	45068155	59797983	61941882	93512354	12079017	7805849	20550903	16510033	6395694	33351538	2559977	36029156	17985028	11782056	21351624	96468945	21006938	14558226	10429387	41696835	44461304	51370907	18138895	17709763	12392235	14101627	69789624	20505533	92605048	30613364	7350119	17293232	39224072	88314018
Rio de Janeiro	2013	22934414	87116432	12224824	56426569	31597811	35644644	44279847	42280121	17424655	2113942	21782166	10026173	40246304	10316704	47268546	60332241	62919659	92482623	11927764	76686035	20136177	16442834	65049774	34543741	25440688	35950882	18140575	11840184	21170819	97231024	21396179	14440026	10510193	43215457	4467429	52558411	18394333	17859175	1248793	14367236	69906763	20074934	91799951	30926641	73087708	16948633	39716648	8713324
Rio de Janeiro	2014	22741711	86967346	12522086	5531593	30686209	3621037	44101782	421659	1697103	20999929	21802505	99511948	40430569	102346	48672098	59202432	62286182	89964276	11624194	74501794	19511563	16197922	65852692	34708301	253554	35938007	17965664	1172892	20537889	96751306	21017854	14230015	10582604	4455162	44840748	52451637	18480609	17564438	12582475	14685452	69942285	19474174	88405585	30160449	72001152	16967913	40154346	86599319
Rio de Janeiro	2015	22677006	86866325	1285788	55010052	29546638	36941736	43929825	42002771	16588068	20896517	21808374	99664822	40619774	10179798	49618433	58560806	61994067	87876428	1136554	73778174	19266451	16236212	66135437	34788074	25331178	35978946	17917375	1171062	20148978	9695722	20714935	14185903	10647769	46207889	45012756	52476475	18586758	17651218	12674964	14962126	70012128	19250456	85541986	29714287	71249878	17103559	40384132	85340294
Rio de Janeiro	2016	23346322	86772514	13292151	56335315	31066433	38657141	44078102	41949026	16341611	2074119	21849277	10431314	40754101	10051497	52015631	61227495	64829059	90476514	11625219	75961847	19796957	16913936	67164307	36712225	25458362	36199677	18656302	12165792	21011801	10064611	21492271	14563225	10741313	48713739	45161911	54709591	19060513	18364183	12782471	15297236	70001849	20222249	8924903	31092168	72160431	17346075	41978668	88338913
Rio de Janeiro	2017	24161623	86475922	13731581	57978674	3361673	40397012	43729901	41742975	16150327	20622519	21831482	1098073	40824478	99782152	5426239	6443146	67797827	95632184	12153687	81031683	2112565	1827011	67440247	38779071	25687384	36503336	1957171	12784158	22081796	10575979	23186263	15247422	10815951	4994418	45197468	5778524	19442477	1881142	1288342	15537117	69957245	21657094	95766309	32572393	72318436	17614267	44070374	91745155
RondÌ«nia	2002	16467516	90793526	41196472	48215567	28377253	16402368	40088272	38655923	22090633	24258799	20909727	41692753	31331739	88654356	17585994	33246626	37440613	72254694	10027604	60426776	15734279	93295708	49727276	83654007	35345621	4290199	98341016	60715466	13972105	46743359	99931908	12138763	75563675	31360138	35340565	35309765	17658618	20102743	10403159	80744362	65983905	15297798	62526147	15413822	83291748	14035668	16770535	936437
RondÌ«nia	2003	16601496	90667557	43388802	48972516	2796912	17112517	40404487	39175339	22082176	24268106	2099337	43641725	31340858	88497295	17515125	33704573	39318558	73843433	10191518	6050141	15628525	95164749	49786713	87502686	35401147	43011017	10177639	62302917	14019936	4828298	10417928	12166482	76098717	31715961	3538131	34875553	17714305	20296246	10537372	83110924	66382758	15894772	62623254	15778923	81964783	13938518	17287909	92251579
RondÌ«nia	2004	16705688	90390999	45769623	49251022	27358652	17965099	40183892	39638507	21977106	24271423	2111638	45713968	31493536	89171324	17273973	34178884	4071915	75259125	10322947	59589789	15236417	95318298	50029198	9113324	35357529	43048206	10445319	63604742	14032739	495.72	10964156	12093019	76906784	31926343	35511925	34454319	17781311	20334894	10677306	86322241	66734698	16592271	63622614	16054207	80612083	14045195	18101601	88932625
RondÌ«nia	2005	16782859	90259468	48940319	49516302	26448336	19160472	40242147	39925256	21760133	2420631	21183804	47187433	31491966	88949528	17157852	34213538	40951852	76241858	10415612	59375256	15131113	96769127	5044902	94858009	35246191	43017029	10556067	64489203	13995891	50493311	11088937	12209387	77708374	32087213	35516182	34677921	1770845	20577442	10814633	88733549	6704021	1723239	61969745	16199041	79750412	14598995	19601011	89103661
RondÌ«nia	2006	16689984	90221069	50967979	50002081	25130081	19536081	40119963	40152454	21306644	24098709	21271016	49792166	31707886	89497557	16798619	33648743	40252557	73211743	10074152	58858923	15025308	98021996	51670616	96407288	34732239	42599152	10423481	63871967	13782484	50089481	11032201	1219469	78669121	32401001	35719883	34624077	17455493	20827501	10898826	91739454	67338849	17414839	59255951	1608019	79068764	15141428	20569038	86721008
RondÌ«nia	2007	16613086	89867615	52768345	50891159	23618345	19850314	40011153	40362357	20562746	23965269	2136396	51534829	32181381	89500179	16340433	33042903	40430545	69992444	96728369	59596692	15267371	10102039	5421574	9778817	33616235	41577463	10381741	63285657	13546158	49739499	10968896	1225616	79612259	32934171	36182495	34391556	17056744	20899166	10907271	94669981	67708759	17478448	56589648	15932882	78213997	1553091	21329407	84757881
RondÌ«nia	2008	16756965	89790108	54014687	51769934	22505194	20247752	39973574	40564349	19893367	23806797	21466119	54006104	32654984	89826097	16145564	33619751	41485782	69851154	95829382	57775513	14888414	1003421	57663559	10130599	32346957	40413843	10681661	65234021	13911598	51322418	11425171	11940155	80668839	33629144	3665234	34319016	16879662	20521381	1087915	98145857	68106775	17775862	56984741	16382749	76643822	15121531	21300495	81672249
RondÌ«nia	2009	17091379	89626602	5571397	52699329	21755596	2105107	39869411	40708566	19265866	23639166	21558064	57402749	33102627	89972563	16243384	3493844	43331128	71680939	97000769	5763855	14908925	10239974	61308491	10677411	31196292	39356421	11037585	66951288	14345224	52606067	12238377	11866893	81601273	34557959	37089569	35033245	17005591	20644825	10880492	10117517	68428131	18392975	58546478	1729135	75609894	14884745	21524179	80714905
RondÌ«nia	2010	17292525	89497971	57567848	53468909	21670511	21769022	40038157	40887009	18685078	23494314	21654935	59857035	33426186	90421667	16313072	35654597	43643738	71867773	96651001	57223877	14816544	10363317	63968143	1118071	30484558	3875014	11219819	68464764	14547252	53917517	12530351	1180473	8265583	3527955	37430004	3616695	1703174	20817774	10961831	10401587	68702142	1862823	58365417	17878733	75213898	14844177	2187458	78673866
RondÌ«nia	2011	17266723	89127167	59696671	53955182	21144501	22221718	39898877	4099614	17993336	23307444	21709827	60881562	33752666	89969711	1614064	35247473	44518262	70621057	9466145	57213776	14830678	1053562	65650177	11480936	30202216	38566266	11404912	69447003	14508754	54938245	12689086	1181402	83640518	35815051	37742554	36332458	16944305	20567314	11104098	10739468	68909308	18440155	56630756	17705543	73795609	15066704	22102488	77355362
RondÌ«nia	2012	17433525	89040901	617952	5414696	20604378	22918205	39789903	41061133	17455884	231243	21764778	64235563	34044384	89766817	16222108	35671196	45056323	71628027	9517049	58222632	15131215	10934655	66703621	11987389	29978009	38442892	11611622	70978943	14563463	56415479	13175595	11949728	84648849	36317557	38023376	364907	17040697	20236858	11250893	11037823	69120648	18349278	57362842	17975836	7220739	15227405	23028008	76898041
RondÌ«nia	2013	17521.76	8885173	64060394	5429491	19970984	23578217	39843647	41109964	16863649	22940262	21834322	66240025	3433683	8969636	16299573	35459084	45155878	70136023	93043439	58585089	1523363	11166305	67531555	12352844	29779883	38358157	11687212	71640698	14347069	57293628	13332634	12014138	85782753	36843051	38321198	36985638	1702531	20226824	11394954	11305737	69312305	18398521	5641452	17775234	71223969	15317653	23416296	74871895
RondÌ«nia	2014	17717746	88543953	66566116	54357312	19817089	24462959	39908745	41151721	16393385	22835749	21920152	67762504	34480797	8944994	16490691	35591021	45740274	69875684	92403656	58819666	15282709	11386149	68668877	12762207	29678528	38360022	11911707	73301337	14588048	58713287	13511844	12118158	86814957	37589615	38471676	38003887	17278221	20483873	11540305	11626737	69469354	18632884	55516229	17806978	70936829	15797895	24301222	74893646
RondÌ«nia	2015	17904148	88344643	68957367	54580566	19885033	25340816	398453	41165338	15953877	2262949	21938066	69641662	34608265	89007654	16641783	35793274	47379901	70237488	9236059	60678223	15755199	11866573	69402412	13190796	29709525	38499576	12248921	75041119	14669501	60371625	13783063	12385642	87900505	38342279	38592796	38553341	17494852	20653111	11682031	11942709	69708228	18663504	56039716	17792861	69952118	1608271	25057276	74960724
RondÌ«nia	2016	18212549	88209259	71296394	54824091	20483145	26064478	39901397	41095349	15556816	22479887	21973633	72646499	34958965	88306828	17256541	36689128	49324155	71883563	93593622	62954041	16368469	12464831	69953728	13921832	29905786	3881843	12789735	785.06	15012805	63493188	14258578	12677129	89126465	39044296	38949108	39525467	17808493	20499521	11828399	12249772	69866479	19559294	57231836	18156141	68332146	16239767	25122564	7513858
RondÌ«nia	2017	18417023	87773964	73365837	55626782	21698481	26689975	3994823	41021234	15173706	22319382	22042542	74031825	35128944	87539186	17786125	37700627	49729745	73524451	94900494	6411095	16692119	12854486	70216232	14226649	30233109	39249521	13065419	80859473	15086301	65773175	14803337	12784645	90164116	39679419	39123768	4031028	17994699	19865709	11972128	12545567	70021906	20184947	59653265	18573999	65948151	16148899	25788574	74908096
Roraima	2002	14814918	92352295	41891754	44158945	62754284	10939679	40801339	36226068	22139919	2451582	19797795	22544274	30685226	14285028	30415085	25204021	36862177	38376065	69123431	61085406	1580856	91538879	468358	69147293	37133743	43899152	95776666	58817053	13218102	45598953	5715303	11698173	67654114	33759723	34765358	29335024	13949483	24465843	92352913	67081676	6230426	13217653	44141443	10253448	97472916	13485418	16094353	53546013
Roraima	2003	14903767	92453712	44606201	44771924	60950996	11313828	41119137	3654697	22105983	24622232	19858646	23601148	30747395	14391706	30149615	25557878	37642688	38227258	69014435	60920178	15528467	92082031	46955608	71844139	37276953	44056451	97940747	60212769	13419057	4679371	588008	11644343	6779496	3432894	34859306	29227917	13944714	25759054	92941673	68408914	62522162	13660367	43025052	1068245	98701263	13424	16605145	52746956
Roraima	2004	14921527	9234668	46616066	45297552	59481823	11411052	41050014	36881949	22060071	24728691	19913179	24631941	30852316	14417543	29813153	25422188	38262411	38166064	68791608	60509204	15240004	92637337	47323479	73718536	37355301	44172079	99655353	61317371	13428894	47888477	60137272	11553724	68167793	34781393	34957317	28926928	13901857	26634405	93723663	70222611	62823309	1375607	41973236	10728347	99073067	13354143	16934288	50811832
Roraima	2005	14958869	92298462	48356647	45824609	57184433	11597507	41046	37107788	21901503	24747541	19943243	25579274	30951227	14436241	29548459	25535972	38655685	37633014	68073438	59263989	14790817	91987228	4774229	76060883	37414844	44298492	10065157	61924243	13402138	4852211	6116235	1142312	68836494	35222632	35055828	29163862	13856325	27096458	94734215	72225943	63057422	13916637	42112296	1078104	98411644	13397524	17432493	49537685
Roraima	2006	15019921	92182899	50181309	46596799	55028732	12059315	40916429	37286234	21630812	24635002	20023453	27696185	31314756	14562369	29286319	25850981	38462585	37423856	67529254	58736261	14662589	92899307	49022942	79443176	37105222	44057565	10172739	63198413	13488423	49709995	62889984	11346747	69523445	35643799	35406399	29399553	13811092	27400217	95375664	74325271	63325714	14341919	42292572	10955747	96945145	13482266	18104691	48259731
Roraima	2007	14941323	91970108	5210178	47232727	51298233	1242962	40860991	37502649	21073341	24620346	2012818	28790677	31779551	14553972	28463739	25573689	38004941	36302426	65655518	58369556	14632291	94514137	51748356	81567825	36400403	4343858	10095525	62890356	1335271	49537643	63251842	11264751	70381744	36325418	3586565	28987333	13607195	27090214	95334106	76965275	63741144	14527208	4090448	10921787	94338943	1337073	18861547	47183006
Roraima	2008	14875463	91830994	53875454	48048761	49165821	12578509	4122613	37745532	20434729	24526711	20230727	29292293	32335678	14645365	27840884	25283594	37596878	35098529	63683795	58456287	1475334	97090027	55149342	82962868	35492673	42621521	10026907	62618372	1336284	49255524	63068081	11243298	71288467	3704043	3645829	28832159	13487413	27106153	95125809	79069686	64154205	14714131	39244049	1087558	91782028	13348978	19462481	45821091
Roraima	2009	14836647	91646324	55519615	48621375	46378708	12886845	41282282	37958994	1971886	24465162	20373466	30258212	32868477	14630511	27098114	25054297	37596127	34764697	62461511	58160315	14769402	98991409	5846563	85389954	34643561	41859583	10080131	63158331	13306972	49851358	64279762	1118399	72160202	37751828	36996704	28418182	13317699	26818367	95148537	81566658	64521564	14840993	38490988	10801797	88618843	13278698	19923536	44514969
Roraima	2010	14993.29	91493172	57473999	49206952	45736481	13424234	41256838	38135132	19158636	24342058	20475162	31570845	33326321	14659719	2697009	25680708	3821033	35113055	62259991	58036273	14790797	10056158	61175404	89287117	34146838	41461023	10308555	6483255	1346106	5137149	65988304	1115985	73141838	38639349	37452007	29095066	13306821	26642427	9597261	83969011	64910364	1529986	39586224	11148738	86663177	13119912	20393856	4355278
Roraima	2011	15083689	91378365	58920685	49550308	44471729	13653186	41223536	38354825	18624365	24258911	20594478	32130761	33730148	14673174	26759286	25781418	39082208	35231564	61800024	564078	14355052	99183372	6303772	92030327	33901791	41313629	10588213	66759198	13569363	53189832	66833488	10962961	7411837	39523993	37852505	29566681	13419336	26095671	97367355	86537886	65199005	1536819	38961368	11278763	84279221	12949078	20600195	42110111
Roraima	2012	15262.69	91145706	60522701	4992146	4277853	13866637	41663508	38477063	18234531	24139738	20664807	33376534	34256157	14690016	26874808	25941125	39859576	35669821	61917053	55843158	14225797	9998101	64413612	95069382	33717609	41229803	10812123	6821972	13729903	54489819	68039017	10894832	75121986	40304343	38422504	29933596	13601466	25805536	98743668	89024181	65507312	15423447	39053769	11356718	82341331	12844945	21375858	40861553
Roraima	2013	15455732	90982285	62538738	5038367	42118526	14241063	41622968	3855769	17763832	2403842	20788029	34770572	34539066	1462466	27295767	26146089	40459619	35796591	61521838	56151025	14295132	10176312	65406494	99162483	33595551	41210123	11092253	7042204	13939404	56482635	69962433	10973108	76145729	41106277	38701363	30662594	13835748	25759647	10007942	91757069	65833649	15633327	39490228	11358661	80731445	12834494	21727558	40402378
Roraima	2014	15524534	90873215	64744164	50527631	41516598	14656081	41580434	38653006	17262634	23914856	20872116	35364389	34902878	14688943	27276358	26218137	40799802	35731281	60898163	56573914	14395403	10363286	66421684	10205824	33560117	41270377	11251593	71676355	13992873	57683478	71019127	11031813	77102608	41889005	39060921	3066424	13980838	25335917	10141624	94176044	66103473	15631393	39239413	11414567	78572105	13048451	22192297	39862923
Roraima	2015	15668247	9063858	67134972	50977151	41826065	1512234	42133522	3864295	16836926	23821461	20992126	36373334	35219471	14561022	27423456	26474963	41798862	36082532	6086897	56879443	14501721	10585384	67210777	10544717	33678387	41487329	11554287	73707568	14181267	595263	72276039	11073507	78089409	4279942	39432823	30952686	14211693	2530287	10278135	96711731	66408466	15871201	39018814	1156152	76558617	13182442	22985556	39306519
Roraima	2016	15801.47	90435623	69228424	51347552	42662495	15415503	42172065	38704459	16397006	23691711	21047002	3704179	35492241	14561037	27947534	26892241	42650302	36768649	6105835	57949957	14799915	10891718	67784691	10825555	33840512	41770016	1180428	75356439	1422435	61132092	73532036	11182719	79294991	43773764	39709446	31096493	14471017	25197081	10417678	99356403	66651807	16176987	39814218	11712579	74874893	13345541	23085281	38516308
Roraima	2017	15929914	90317459	71665207	5234566	46067863	1596338	42283349	38697421	16004927	23612329	21138809	37595277	35599068	14459445	28743845	27450627	42977719	37509378	61471289	59939227	15371701	11413473	68126335	11159182	34083841	42117123	12018898	77177161	1426217	62914996	76363205	11401154	80332855	44660248	39827404	31634573	14681668	24703732	10555739	10199548	66905109	16861632	40865045	11863016	71910477	13476847	23925219	38718773
Santa Catarina	2002	19456045	90537048	58763924	59760052	50602139	21845862	45512586	40637115	21165221	22881186	22515326	56614814	38417496	14523822	23414575	41621812	30790631	10959003	14111117	63249823	17474252	10481827	53291142	16349229	42983957	51333508	87892358	56966907	1122464	45742273	27016513	1222447	83495514	30801453	42968754	44941803	17526996	1503633	11658286	99724083	80378833	12059219	7310235	2007759	66742577	19758787	26786526	75585121
Santa Catarina	2003	19637645	90169106	61748062	60622021	47267853	22489705	45113587	41145633	21307047	229373	2266954	58904157	38469517	14606816	23453137	42088892	31276462	10922681	1410129	63057629	17321077	10625597	53535233	1717952	4305954	51479724	89625513	5822998	11508174	46721805	28245886	12238947	84201836	31162988	42980877	45031097	17390041	1540805	11787067	10285243	80572687	12587834	71526312	20523123	66018608	19457352	27604715	73161224
Santa Catarina	2004	19646895	90061676	64587921	61739844	44967422	22942407	45701118	4158262	21325757	22957474	22772948	6085124	38545231	14626863	23099527	41811333	3170704	10659521	13831631	62386694	17049956	10709312	54238621	17680029	42945654	51420142	90893378	59082837	11642202	47440634	28615854	12184221	84744911	31446335	43115341	44869194	17230679	15319508	11912885	10548286	80926324	12745245	68977283	20566624	64530754	19173613	28498514	69954124
Santa Catarina	2005	19366324	89987915	66916336	62128229	41349514	23079376	45462718	41862689	21184874	22903431	22868156	60507755	38742519	14673816	22359972	40068462	30828177	10113649	13267551	61251581	16691687	10690842	54659275	17861337	42764648	51331921	89247766	58322009	11454298	46867715	27790952	12087164	85672737	31679282	43288792	44424706	17091837	15354946	12045925	10831323	81263245	12479367	63629681	19752692	63277771	19151867	29329151	66688957
Santa Catarina	2006	19329594	89575417	69055954	62765387	39328938	23559238	45558734	420052	21097493	22743862	22950844	63853574	3878363	14753287	22192107	39522476	30650079	9800545	1295761	61022668	16636333	1085008	56218521	1882336	41910223	5057644	89694257	58953479	11712273	47241205	27315439	1205798	86662132	32158096	43339504	44732273	16895921	15403595	12125657	11089534	81525964	12383398	61139862	19537905	62198063	19159779	30571735	64520447
Santa Catarina	2007	19544555	89444725	71449402	64001422	3839439	24351494	45137382	42199771	21126779	22601826	23043517	68168859	39219643	14752745	2230762	4023063	31113339	97613654	12919443	61721686	1688493	11216657	5921312	20037653	40122784	48876135	9162655	60429474	12117377	48312097	27831998	12111913	87533493	32984607	43733383	45345676	16771936	15278537	12104222	11374079	81840509	1264915	61621295	19989047	60937065	18941008	31537012	62360752
Santa Catarina	2008	19542584	89247643	73716728	64960767	3724828	24846953	45507998	4237547	21028415	22430128	23094841	70306792	39723553	14819856	21939389	40002827	30955969	94657928	1260714	6134613	16838457	11386276	62689507	20727246	38043127	46901648	91982257	60950085	1236962	48580469	27556149	12074907	88585205	3371116	44274353	45162487	16614925	1534172	12049378	11707044	82004004	1288526	60260406	19904938	59700893	18793003	32243629	60559597
Santa Catarina	2009	19707104	89127052	76206543	65761694	35398392	25682416	45353279	4252175	209534	22268732	23197569	73391032	40182392	14708245	22097368	40361963	31580991	9390285	12526075	6137569	16865616	11620164	66411987	21798126	36053537	45005026	93552637	61899664	12598159	49301508	2801098	12123395	89514862	34673276	44717724	45436985	1656602	15619908	12019076	12120966	82182831	1317426	59587634	20150262	58863579	18626455	33423237	60242695
Santa Catarina	2010	19818852	88908028	78875755	66223718	34724018	26665396	44977002	42626282	20740042	22112305	23228865	76492014	40476624	1466718	21915366	40443352	31887051	93881085	12503544	61779913	16998511	1191582	68841782	23000916	34781516	43827118	9512298	63169342	12785938	50383401	28325284	12229065	90456009	35251041	44974323	46007874	16477373	15521032	12087563	12469095	82281506	13521101	58560339	2026412	57965725	18487305	34267338	60733002
Santa Catarina	2011	19907131	88788399	81321075	66263312	33489143	27407043	44509416	42682034	20471333	21898115	232459	7824451	40426418	14691792	21757877	4046543	32467813	93873474	12478702	60753827	1668924	11900181	70602203	24176826	34093686	43231729	96800977	64269708	12861032	51408679	286772	12132196	91380424	35749048	44877357	46674561	16482733	15317879	12215828	12755736	82364801	13495683	57639111	20350002	56820206	18359125	35085133	59151016
Santa Catarina	2012	19740342	88581383	83731003	65234814	30555214	27819559	44478564	42731067	20174272	21674412	2330939	79771276	40659157	14595772	21215739	3931283	31989685	91217786	1216245	60038159	1645018	11940483	71582077	24514384	33465433	42703473	9651651	64463605	1269444	51769165	2762735	12086471	92380417	36175189	4510701	46339054	16418993	15137835	12350524	1305924	82558893	13323033	5514223	19686449	55542164	18386305	35399395	57119434
Santa Catarina	2013	19656996	88548676	86456429	64724854	29358187	28589163	44441371	42676102	19839655	21484037	23317656	80983744	40760155	1453542	21105037	38665247	32051065	89866687	11971882	59297437	16200758	11972879	72289017	24665501	32965109	42308725	97544073	65435754	12602679	52833081	27307968	12035068	93436165	36539407	45204292	46146713	16268588	14740499	12477501	13384732	82582367	13255171	53033148	19318153	5390382	18209074	35695034	55941673
Santa Catarina	2014	19734453	88260216	89131981	64814069	28503578	29366428	44075627	42595184	19529724	21337366	23384007	82533569	40982574	14439977	21362563	38602617	32563409	89521741	11905902	58670166	16003078	12029813	73519653	25214557	32516025	41963757	99644556	67027344	12744481	54282861	27536151	12003622	94477356	37098227	45390137	46345871	16292792	14449121	1261321	13720381	82635406	13255725	52800781	19202679	52559067	18259218	3678252	5497414
Santa Catarina	2015	19877582	88097343	92286789	6445246	28209372	30487979	43819408	4247377	19293564	21150354	23352411	84663792	41051914	14310707	21452887	38836343	33626001	90789117	12014012	58474628	15905984	12171922	73954964	25660342	32243555	41783075	10285906	69183569	12855527	5632804	27584329	12063934	95395203	37491632	45433853	474398	16506737	14392076	12741512	14092529	8270155	13398528	5243139	19314551	51216255	18289997	38029083	55281837
Santa Catarina	2016	20225068	87883125	95815369	64851929	28784863	31800195	43629575	4234201	19040054	20950226	23337241	88081865	41170113	14099954	21827228	40070322	34979712	92774243	12198246	59245703	16075034	12481783	74676224	26615921	32207669	41846252	10714773	72118134	13242584	58875549	28181317	12254325	96385826	38108585	45533073	48715736	16875684	1454746	12868501	14419707	82797583	13840533	54230035	19906193	50223255	1858526	39229065	56739464
Santa Catarina	2017	20598662	87610565	99590599	65725336	30510878	33051483	4348341	42224689	18766597	20767883	23339082	90447369	41042843	13992696	22888129	4115396	35582831	95513129	12468988	62148785	16847577	13262885	74742027	27183505	32426324	42181906	11029584	74663373	13288734	6137464	29536276	12652083	97555817	38437839	45391182	50522678	17042598	14535597	12996545	14788838	82838049	14433975	56276758	20251173	49135509	18730055	40947273	57251808
Sergipe	2002	18106109	9077388	53346767	96772699	44678841	22257515	3934382	37683237	28280838	23918716	20803549	34025078	29280188	76966796	2346405	33574011	42864377	5526618	91458337	89677234	23488091	13494115	47299175	99294571	3551449	42900635	12723419	83965393	1871041	65254987	67731224	15656967	7386145	32284076	33214573	42372013	2077392	28136303	10113647	83120842	64359467	1156175	71139374	13774042	10753738	15506255	13890156	72642754
Sergipe	2003	18061836	90542732	55537197	98396075	439692	22302319	39289353	38104449	2767327	23988937	20876924	34787922	29341099	76197696	22983713	3339354	42359442	54035815	8951731	89904034	23366672	137.64	47439182	10082706	35540677	42969638	12698468	84290808	18434029	65856781	70043953	15647357	74289627	32415363	33270035	41405109	20592201	28488024	1024048	84972544	64709894	11913075	69292151	13880057	10704339	1537297	14200304	69268066
Sergipe	2004	18099.35	90428658	57417229	10193857	43754532	22100752	39384899	38556058	27142319	23974562	20936769	36439497	29507996	75231333	22338499	3351072	42688095	5312558	8776615	88240466	22753018	13744495	4748098	10401231	35530276	43022794	12838605	85411493	18245265	67166223	73468254	15437947	74925148	32634723	33446487	40550552	20597977	28381405	10369185	86613359	65038354	12265874	68197968	14245597	10568418	15216957	14351645	66922493
Sergipe	2005	18076441	90369926	5888406	10385619	41789818	21847591	38960633	38852789	26653281	23952408	21021791	37385216	29655703	74725671	21718204	33085549	42738916	51587708	8562818	87917499	22574878	13917139	47701302	10655015	35380612	42952243	12874973	8574115	18174942	67566205	74809242	15443429	75716293	32795035	33551765	39883759	20494162	28661587	10498767	88569698	65369073	12405872	66884052	14141661	1046837	15302012	14694245	64302895
Sergipe	2006	17864258	9024276	59859989	10478015	39144192	2158421	39469953	39049002	26128653	23823631	21104509	38556538	29812202	74420719	20966254	31995393	41395865	49708453	83046625	85474335	21914154	13748721	48830528	10687038	34836343	42479852	12595648	84305389	17698471	66606921	73562439	15196483	76435097	33090305	33759193	39631493	20553094	29162384	10573914	91010542	65653406	1228561	62959814	13719186	10376166	15418069	1492401	62671501
Sergipe	2007	17819119	90019272	61151318	10660084	37587948	21721388	39733052	39228146	25614368	23721428	21179417	4003706	30326061	73788624	20555354	31598516	40840662	48935663	81600262	84886346	2187466	13958591	51469429	10919619	33753918	41490097	12547185	8439519	17875342	66519843	74391914	15100858	77361816	33664938	34299362	39588669	20504776	2957905	10562866	94444685	65979584	12515043	60184747	13677739	10263328	15287767	15350647	60658829
Sergipe	2008	18009615	89898499	62769913	10983134	37282406	22209024	39252472	39399384	25070105	23553642	21245897	42765961	30794594	73134727	20429872	32426201	41536566	49285257	81326837	85866937	22252362	14430025	54655815	11500941	32389426	40212476	12826307	86515015	1849971	68015302	80177216	15209183	78230484	34345428	34719841	39577263	20556535	30019899	10525248	96866455	66306445	13082539	61204865	14186381	10115492	15174719	15770586	6021859
Sergipe	2009	18325449	89813522	64617737	11468949	36656105	22832558	39354517	39548535	24609627	23471798	21337598	46182208	31187155	72648549	20493802	33540459	43153238	50495203	82071808	87950452	22928995	15116623	57700359	12269887	31176782	39082489	13233358	88991107	19061052	69930054	86187027	15482223	79057083	35174118	35122604	40015186	20748146	31320055	10510875	99963036	66653931	13707628	63515497	14764651	10073471	15205237	16307161	60912533
Sergipe	2010	18501346	89776245	66227318	11790782	3682114	2323298	38898964	39742834	24171849	2332946	21432417	48850417	3163006	73121862	2041488	34309705	43763876	51014728	82236816	88372437	23121086	15466478	60036491	12944469	30421609	38410901	13465726	90720435	19201714	71518713	90641251	15549631	79892921	35908698	35519955	4109761	20833556	31562578	1057096	1024067	66865454	13950555	64493768	15270642	99332657	15173933	16809208	60653214
Sergipe	2011	18536049	89516975	67626892	11988462	36134182	23398746	38821568	39810104	23638335	23198872	21479488	5007031	31732777	72750087	20205957	34238564	44367609	51308423	82033368	87503406	22925424	15556425	61236179	13409029	3009935	38179837	13785184	9332583	19356856	73968976	91911682	15480851	80804863	36593231	35614937	4145842	21016483	31205391	10694971	10438422	67000854	13816933	63940576	15251367	96942688	15278106	17259901	59830814
Sergipe	2012	18658512	89307808	69540108	12218734	35531807	2376573	38547142	39841412	23150795	23072941	21532004	52836919	31986435	72718606	20119963	34509951	44925208	5122663	8139032	87662323	23000844	15846104	62476196	13905659	29789786	37955438	14137318	96297479	1989915	76398334	95495522	15512813	81656525	37442245	35841152	4177626	21402101	31320955	10817482	106931	67155798	14143443	64242188	15354739	95025681	15463772	17638744	5937104
Sergipe	2013	18815467	89181175	71387314	1257043	35381531	24094867	38559415	39906143	2272621	22927034	21582274	55779872	32274494	72820005	20192722	34944458	45795624	51291376	81082489	87010602	22789914	15956911	63512836	14410178	29526462	37778424	14537915	99443323	20396439	79046881	98919739	15443009	82519623	38475128	3613044	42314545	21776564	3145369	10933994	10994219	67295648	14391722	64285352	15636702	92970474	15481045	18228575	57895657
Sergipe	2014	18947523	8897699	73011917	12667301	36297359	24419966	38448157	39853256	22265981	22798609	21583701	57728329	32398632	72718081	20392421	35420354	46830322	51444116	80747083	86552576	22691074	16121857	64443329	14883148	29406897	37765353	1493432	10237782	20927992	81449823	10281791	15403256	83584564	39509851	3624345	42729588	22103716	31280722	11055464	11250263	67458179	14375606	64456427	15993678	90739449	15795836	18550041	58313404
Sergipe	2015	19374396	88783951	75317566	13075703	3733173	25221095	3843405	39866348	2197218	22665457	21626706	61704679	32439663	72217598	20741588	36737732	49693057	53360083	82482336	89029761	23353485	16800134	65276688	15812996	29385812	37832004	15764988	10783121	2185098	85980225	10950667	15737615	84461922	40800574	3628307	44278954	22784898	32204369	11171773	11510245	6760332	14755701	66759473	16662148	89547722	16137884	19207657	60110661
Sergipe	2016	19611232	88673584	77717476	1341236	37162598	25863016	38339419	3975986	21617763	2255319	21680598	63484898	32582973	71765041	21024489	37212944	50734576	53897485	82818787	92215979	24202216	17621143	65535851	16286456	29463904	37993533	16213329	11127389	22116815	8915708	11033706	16125625	85296295	41801208	36416916	4545779	23208299	32589203	11286192	11800109	67697803	14959785	66982617	1686963	87644081	16804605	20060368	60741772
Sergipe	2017	19899404	88383377	80218575	13817823	40287136	26474664	38347864	39739865	21228528	2247608	21685413	64279757	32657185	71464405	2206293	38019006	51422168	54947095	83657977	96826837	25458759	18741544	6581546	16504091	29742972	38366675	16646902	11492592	22341489	92584424	11308141	16641929	86237038	43009048	3649197	46997631	23509663	32247414	11402837	12059033	67789929	15603728	6907923	1704049	84974304	17326172	21184074	61292683
SÌ£o Paulo	2002	21512059	89872452	84944817	75733435	91651848	24951375	4874053	40020908	21767007	21783579	22607109	58276396	41464317	1300368	35502908	52016069	43066934	95330469	12657147	10579204	29737027	181058	48343658	27697055	41865936	49282455	11766663	74522156	13533691	60988464	22691364	17837017	74165199	32114203	46338367	41498795	17924776	13667067	10413163	10625825	66027686	18025511	84882788	25311145	8115683	22849245	34377834	96294815
SÌ£o Paulo	2003	21557895	89652679	89290802	73459363	87035538	25932492	48480468	40917175	21578906	21654242	22660202	6173677	41280277	12792598	35618729	52083638	43298734	94866101	12607521	1060012	29511554	18438359	48200134	28640665	42044525	49483255	11747052	7410578	13317049	60788733	22927452	17882886	74387253	32141922	46128323	40889446	17709315	13704047	10514293	10868093	66148645	18573419	83928802	25397144	79670166	22408707	35300121	94265129
SÌ£o Paulo	2004	21428.52	89495186	93183258	71295117	81077507	26694077	48734365	41653702	21344896	21468447	22721983	62923036	41270638	12659733	35478555	51451567	4288786	93379083	12416976	10456226	28829257	18492551	48512566	29094794	42165771	49639691	11645879	73514233	13139235	603.75	23085431	17703129	74739189	32164355	46144077	40269051	17441838	1331169	10619592	11105183	66290082	18793236	81560187	25092261	77278755	22475296	35660622	91010422
SÌ£o Paulo	2005	21123574	89278572	96327858	69257526	70423317	27168066	48454299	42054544	21015256	21278872	22735951	6378581	41163891	12601348	3505387	49764883	4183006	90098694	12048464	10286187	2814642	18521175	48547356	2939101	42268158	49796625	1141202	72237518	12796478	5944104	22544247	17540173	75284698	32010342	46009319	40223801	17209177	13138515	10727621	11364516	66431848	18693204	76989783	24124148	75671051	22616028	36264839	88029869
SÌ£o Paulo	2006	21138814	89178688	99231026	68052179	59191635	28053906	47863517	42194217	20523705	21172089	22775772	68685369	41382179	12666045	35287805	49805566	41560803	89031152	11900894	10142252	2763454	18641687	49736847	30126498	41900964	49490625	11401676	72406128	12887756	59518378	22572079	17398998	75896591	32173694	4616853	40750721	17182704	1308715	10758288	11675905	66668304	18791441	75165466	24142397	74679672	22901621	37420029	85562401
SÌ£o Paulo	2007	21051.58	88977745	10227666	66699536	52066841	28922372	48054771	42323077	19657745	20998997	22780576	70424962	41779778	12761226	35142719	49359023	4109288	87033075	11608239	10003679	2719917	18841467	51841373	30558768	4092804	48587878	11297507	71837006	12821889	59015112	22520253	17237416	76598366	32436441	46585255	4099395	17099242	13013964	10680827	12023569	66885425	18789713	72869128	23896799	74091774	23019453	38668396	83736191
SÌ£o Paulo	2008	21159555	88855667	10530185	66250598	48257549	29950198	48061147	42471475	18777359	20854607	22819717	73876629	42417084	12853025	35523508	49877168	41090491	86318146	11451846	98774451	2683645	19080165	54841042	31314966	3964111	47356287	11304579	71913611	12988501	5892511	22772781	17100605	77151749	33100882	47223198	4134679	17285304	1304058	10567541	12361423	67156085	19131847	72451935	24194512	73393044	22949162	39506397	82174896
SÌ£o Paulo	2009	21350213	88694115	10879314	65685101	4542823	31177866	47496586	42499719	18013342	20700615	22823712	77002153	42990841	12924999	36278424	50614429	41772629	86277808	11384365	9839834	26725336	19475822	57736389	32030481	38326285	46111835	11406873	72256812	1315383	59102985	229103	17123643	77855522	33784344	47740498	42207191	17523273	13365825	10482819	1266634	67464941	19373531	72388989	24580256	73290192	22966217	4075769	81386551
SÌ£o Paulo	2010	21466307	88537613	11217531	64983636	42269329	32422812	47614555	42536987	17502063	20555431	22825735	79458542	43348412	12983859	36599362	5094292	42092206	86493036	11363627	97039313	26323068	19593506	59699284	32596384	37236145	45081689	11517606	73046454	13124329	59922125	22812254	17051174	78455444	34338953	48109863	43210735	17624783	13498798	10503465	12980667	67585046	19294493	71636389	24776724	7302153	2291984	416194	79423943
SÌ£o Paulo	2011	21554.92	88341331	11545791	64439655	40056339	33497195	47714639	42521033	17208072	20360643	22862495	81518755	43489685	13016408	36834219	51192217	4255665	86648682	11361862	95639429	25907822	19633818	60636669	33039175	36356406	44268665	11678445	74192267	13171257	61021008	22666956	16967417	79122597	3488696	48261147	44271198	17669795	13565056	10599487	13287494	67673602	19116835	70838922	24961567	72261116	22916485	42593422	78231445
SÌ£o Paulo	2012	21550541	88234535	11880779	63543726	37899391	34352988	47401361	42412936	16922595	20218206	2290322	84237795	43797932	12921828	37263168	5089355	4226362	85044171	11166639	94135699	25440532	19627403	61491001	33038306	3553576	435319	1170238	74724554	13030138	61694415	22366899	16843414	79961403	35415823	48538067	44929302	17805775	13606525	10695124	13605914	67727216	18816096	69092914	24751274	71348709	23140057	42881004	76067284
SÌ£o Paulo	2013	21683426	88048515	12248132	63033356	36248219	35471085	47394409	42238794	16729495	20098848	22915994	86807833	4392886	12919994	3800863	51099849	42705215	85066565	11150989	93364954	25193028	19766982	61991776	33441064	34750934	42814243	11860217	75862549	13041867	62820685	22308246	16808643	8063308	35861636	48668301	45774288	17984015	13485893	10785764	1390137	67783765	18683987	68330688	24820254	70070358	23077126	43573254	75031731
SÌ£o Paulo	2014	21705342	87806519	12601373	6218916	33993519	3647088	47160397	42027823	16550243	19964951	22908163	87074566	43873138	12895589	38705081	50713564	42702789	84207892	11044104	92073547	24796318	19786467	62530415	33565967	3395097	42098615	11942408	76687317	12964554	63722766	21935426	16707506	81476433	36235654	4858918	46640671	18089662	13266023	10888795	14239743	67853662	18412358	6664162	24503333	68685295	23371855	44068459	74416527
SÌ£o Paulo	2015	21719203	87549492	12972633	61771759	32845085	37457495	46929355	41717813	16426826	19840683	22903889	87744093	44051022	12848038	38842288	50419009	42969675	84353668	11037904	91683392	24656931	19971027	62412754	33728076	33265674	41500861	12063722	77636938	12816629	64820313	21716371	16692223	82351875	36276569	48743961	46769653	1809462	13204666	10984337	14564948	67889899	18247713	65245483	24292825	67027061	23376738	44735203	73766731
SÌ£o Paulo	2016	22017225	87400932	1339326	62283502	33894497	38730167	47039165	41417313	16399005	19650421	22921458	89561148	43937149	12778635	39822702	5143689	44067126	8557514	11154174	93015002	25002885	20525883	62627728	34604529	32609283	40946973	12403866	79941205	12933144	67008057	22252913	16903104	83376923	36683572	48641064	48157806	18218828	13135913	11082175	14847209	67988965	18748726	6648385	24707446	65488983	23720972	44941048	74914787
SÌ£o Paulo	2017	22383.08	87261871	13827319	64157971	36007328	4001835	47063837	41112009	16434402	19547003	22903119	91562672	43976521	12634395	40893546	52468618	44899051	87597314	11383099	96728906	26021924	21590695	6260297	35355557	3197413	40408771	12738213	82452936	13034444	69418494	23176375	17406642	84346382	37081274	48682903	49469097	18386655	13012627	11181413	15148467	68009027	19466869	68400586	2499717	63903214	2381324	46880608	76065903
Tocantins	2002	16798781	91210083	58768562	56746704	55328262	21481673	36527367	37431342	22835957	23832741	20631584	32845721	27193035	78415079	23592714	36932029	34455991	46767981	76609509	37528613	97808945	5550301	46989864	85480232	3423418	41598343	9092442	5625434	12972546	43281799	58797943	10430881	73641624	28559146	30845772	36928211	19122641	25869915	1004584	81282625	63775421	19333781	7462063	15908323	95406975	17245644	17822577	90360275
Tocantins	2003	16828656	91211235	61425011	58751074	54365471	21835277	36694233	37878882	22731299	23842865	2070208	33678603	27305515	78107934	23136371	37041174	35011942	46771939	76507043	38715164	10002266	57926254	46980602	87786461	34612894	42021259	92452466	57262805	13151584	44111224	59739437	10561436	74083649	28840469	30974939	36187992	19110808	26397429	1017192	84097042	64110443	204952	74094635	15981348	9487709	17098608	18137079	87906891
Tocantins	2004	16888309	90863518	64166367	60509583	55428856	22108194	36859329	38288937	22626625	23854202	20779918	34772077	27395529	77449269	23183768	37428711	35717206	46260233	75850568	39313983	10057362	59525585	4712574	90387764	34974118	42433624	93601453	57735059	13212904	44522153	6193821	10666812	74595093	29283652	31081461	3615844	19222678	26895815	10295659	86584015	64424725	21400125	72499091	16405648	94351532	17128092	18706797	8607222
Tocantins	2005	16942158	90766479	66913933	62386566	54883743	22548209	36699967	38549841	22503261	23852919	20831964	35624678	27522911	76958108	23128413	37091526	36698978	45856863	75386053	40486633	10292017	6196497	4736256	9300119	35252417	42788843	95693402	58849835	13562732	452871	62598537	10917909	7536425	29707199	31192909	36427494	19425728	27670666	10423099	88595848	64636841	22079489	7040929	16207301	94188477	17465075	19494179	86143555
Tocantins	2006	16988367	90654427	68692444	64259497	53397736	22846523	365329	3872005	22266989	2374284	20914926	38067577	27776274	77283659	22786456	36894209	37123022	45540222	74874756	41044904	10429303	63629082	48554161	95854713	35152509	42778247	97222015	5995968	13852914	46106763	64078613	11006854	76257423	30184814	31429565	36663086	19555933	28048986	10499152	91110973	64898816	22936522	6863457	16125773	93316452	17591532	20108496	8509581
Tocantins	2007	17009783	90514702	70404411	65964844	5186684	23038927	36643603	38873288	21824805	23653763	20998962	40057034	28145046	77985148	22393465	36838152	37416229	45770633	74621631	41589197	10611105	65598656	51173767	9860006	34524002	4223306	97995367	60451807	14063342	46388461	65583313	11014694	77090614	3080181	31809408	36313313	19418967	28129353	10490623	93685722	65246118	23310756	67538104	16171394	92295227	17338449	20623482	83553406
Tocantins	2008	17042271	90377785	72030495	68621161	50515339	23354053	36565783	39053342	21286696	23505861	21071582	41756763	28681589	77664676	22060347	36860493	3832771	45980801	74284705	42178894	1082424	67767502	54273357	10161131	33567502	41354349	99967639	61521002	1434431	47176691	67886383	11019333	77868446	31584131	32338165	35956043	1937502	28540844	10453235	96522102	65564447	24155746	66801422	16173477	91517906	17088753	21045601	81101341
Tocantins	2009	17098873	90216232	73938034	70547394	4879987	23835959	36523867	39254764	20770195	23395494	21160107	43598471	29149256	78062248	21666888	36991218	38903531	46090982	73891937	43026068	11134826	70851402	5746225	10499215	32713235	40587988	10135551	62339001	14553723	47785278	69974579	11074326	78747498	32542728	32801643	35543781	19392297	29020693	10436776	9933073	65901068	2474651	65469592	1642.64	90581993	16850086	214718	79254082
Tocantins	2010	17208813	89982224	76209259	72738647	48313721	24453271	36809657	39397791	20292615	23282265	21230533	45724354	29551411	78249168	2147585	37295095	39830743	46567462	74050146	44500919	11560364	74546005	59719143	10933491	32186707	40152435	10434573	64409857	15117754	49292108	72645912	11270149	79657288	33337427	33232376	36066212	194205	29390501	10508444	10214589	66175024	25382445	65094696	16631608	90270042	16828773	22223396	79024605
Tocantins	2011	17326674	89866425	79086273	74206256	46574509	25523897	36382825	3949812	19647856	23128492	21277063	47647548	298981	78267522	20972801	37475825	41276642	4726543	74165192	45213367	11774796	76961227	61037254	11492082	31946927	40007718	10846063	67094281	15540001	51554279	75000252	11412937	8060788	34149887	33536381	36108856	19462755	29186829	10633459	10485476	6640799	25834219	64529175	16748901	89041786	17162519	22930666	78847321
Tocantins	2012	17435094	89616806	8189994	75125055	44844349	26667499	36483221	39545569	1909664	22979244	21363434	50644298	30068617	78365459	2046675	37627085	42247784	48337543	74741565	46336426	1210534	80296875	62106236	12053586	31732639	39879556	11110087	6877135	15670036	53101318	78029114	11576388	81469177	34828018	33716938	35879448	19356519	28831896	10755515	10740682	6654549	26098132	63683868	16903977	87488831	17602129	24067278	77775787
Tocantins	2013	17528531	89457039	84647415	7657121	4456538	274427	36902168	39619659	18587346	22904507	21422009	52847171	30291864	78197689	20500626	37803193	43000519	48570001	74529071	46927411	12260108	82243591	63108181	12496993	31599625	39816919	11411636	71040863	16200238	54840625	79640274	11677415	82172935	35624054	33982079	36217625	19707813	28724962	10881133	11018482	66710901	26288565	62933435	17025009	86359238	17781715	24903074	77508202
Tocantins	2014	17610063	89371521	87051384	78042987	4492136	28035443	36922114	39657394	18069482	22790739	2148501	54207959	30586752	77546854	20506522	37796794	43875424	48370224	73853076	47849271	12503546	8499929	64258347	12896675	31576932	39898422	11696097	73013226	16757144	56256085	80659859	11805426	83214882	36692361	34278961	36601013	20051988	2864201	11001612	11317846	66874475	2645683	62464349	16956635	85630371	1825448	25493576	77672188
Tocantins	2015	17659188	89271088	89452141	78787152	45318954	28642697	36740034	39579626	17605536	22650795	21527197	55076308	30737154	77602663	20471518	3754533	44401642	48471198	73543225	48596494	12690598	87208679	65212914	13152448	31603192	40017151	11940774	74941351	17024231	5791712	80973053	1191967	84139587	3783678	34411156	36853447	20388052	2872364	11120564	1159472	67019482	26113388	61331238	16813849	84778297	18597399	263283	77511757
Tocantins	2016	17750678	88843048	91802467	79661932	45232933	29083252	36791866	39548584	17152141	22547726	2160108	56017423	30806881	77099714	20377599	37738794	46015308	48115985	72713354	48593973	12668487	87979836	65766441	13423178	3172702	40229483	12304631	76965552	17288777	5967677	82301659	11974877	85024643	38822958	34486069	37116001	20799603	28824553	11247376	11824139	67221521	26331378	61283051	16922281	84165924	19123955	26459467	78446991
Tocantins	2017	17966.93	88638718	94291428	81810468	48388252	29696811	37085805	3948493	16728348	22476944	21650282	56940885	30953104	76692219	21298845	38710601	46201355	48990851	73307062	49831967	12999878	91377464	65851959	13655612	31959238	40565048	12549158	79224884	1725172	61973163	85021202	12111956	86058105	39544885	34661682	38222351	2112545	28404757	11369228	12138313	67396722	27201721	63686926	17236792	83192764	19354021	27360741	7743615
[truncated: 206 more columns]
